# Supplementary material for: Transcriptomic Insights into Sre1-Related Regulatory Responses to Hypoxia, Cobalt Chloride, and Clotrimazole in Phaffia rhodozyma
Source: J Fungi (Basel). 2026 Mar 10;12(3):200. doi: 10.3390/jof12030200 (PMC13028003; doi:10.3390/jof12030200)
Supplement: Supplementary file 1 [file jof-12-00200-s001.zip]

Archive with 3 entries (3 files):
- tableS1.xlsx
- tableS2.xlsx
- tableS3.xlsx
