# Supplementary material for: Transcriptomic Insights into Sre1-Related Regulatory Responses to Hypoxia, Cobalt Chloride, and Clotrimazole in Phaffia rhodozyma
Source: J Fungi (Basel). 2026 Mar 10;12(3):200. doi: 10.3390/jof12030200 (PMC13028003; doi:10.3390/jof12030200)
Supplement: Supplementary file 1 [file jof-12-00200-s001.zip › tableS1.xlsx]

## Sheet: Table S1
Table S1. FASTQ file statistics and quality control summary
Sample	WT_nor replicate1	WT_nor replicate2	WT_nor replicate3	WT_clo replicate1	WT_clo replicate2	WT_clo replicate3	WT_cob replicate1	WT_cob replicate 2	WT_cob replicate3	WT_hyp replicate1	WT_hyp replicate2	WT_hyp replicate3	Δsre1_nor replicate1	Δsre1_nor replicate2	Δsre1_nor replicate3	Δsre1_clo replicate1	Δsre1_clo replicate2	Δsre1_clo replicate3	Δsre1_cob replicate1	Δsre1_cob replicate2	Δsre1_cob replicate3	Δsre1_hyp replicate1	Δsre1_hyp replicate2	Δsre1_hyp replicate3
mean length before filtering:	76bp, 76bp	76bp, 76bp	76bp, 76bp	76bp, 76bp	76bp, 76bp	76bp, 76bp	76bp, 76bp	76bp, 76bp	76bp, 76bp	76bp, 76bp	76bp, 76bp	76bp, 76bp	76bp, 76bp	76bp, 76bp	76bp, 76bp	76bp, 76bp	76bp, 76bp	76bp, 76bp	76bp, 76bp	76bp, 76bp	76bp, 76bp	76bp, 76bp	76bp, 76bp	76bp, 76bp
mean length after filtering:	75bp, 75bp	75bp, 75bp	75bp, 75bp	75bp, 75bp	75bp, 75bp	75bp, 75bp	75bp, 75bp	75bp, 75bp	75bp, 75bp	75bp, 75bp	75bp, 75bp	75bp, 75bp	75bp, 75bp	75bp, 75bp	75bp, 75bp	75bp, 75bp	75bp, 75bp	75bp, 75bp	75bp, 75bp	75bp, 75bp	75bp, 75bp	75bp, 75bp	75bp, 75bp	75bp, 75bp
% duplication rate:	29.371002	33.083533	33.980407	37.611376	32.460348	40.038933	31.723856	32.927562	31.108438	39.596206	36.058301	30.900494	35.584816	30.933566	30.303202	34.412432	40.834469	35.378498	29.437845	32.210749	46.016218	39.886012	37.882775	41.950145
Before filtering
total reads:	39.053622 M	50.351854 M	55.164536 M	66.273454 M	62.420840 M	55.296768 M	50.140802 M	45.462412 M	44.870610 M	69.335036 M	33.761480 M	54.316336 M	36.840674 M	43.160902 M	41.258326 M	86.132844 M	54.288112 M	78.572272 M	60.909724 M	58.341326 M	49.269412 M	48.765116 M	53.414946 M	45.072578 M
total bases:	2.968075 G	3.826741 G	4.192505 G	5.036783 G	4.743984 G	4.202554 G	3.810701 G	3.455143 G	3.410166 G	5.269463 G	2.565872 G	4.128042 G	2.799891 G	3.280229 G	3.135633 G	6.546096 G	4.125897 G	5.971493 G	4.629139 G	4.433941 G	3.744475 G	3.706149 G	4.059536 G	3.425516 G
Q20 bases:	2.850935 G (96.053309%)	3.647264 G (95.309938%)	4.027179 G (96.056648%)	4.852873 G (96.348679%)	4.580718 G (96.558456%)	4.052526 G (96.430057%)	3.671930 G (96.358386%)	3.340586 G (96.684451%)	3.292584 G (96.552006%)	5.042001 G (95.683391%)	2.478464 G (96.593426%)	3.979525 G (96.402260%)	2.682907 G (95.821830%)	3.128168 G (95.364331%)	3.017850 G (96.243737%)	6.305125 G (96.318860%)	3.978252 G (96.421527%)	5.776453 G (96.733823%)	4.447448 G (96.075064%)	4.228583 G (95.368510%)	3.572787 G (95.414901%)	3.578857 G (96.565400%)	3.913215 G (96.395621%)	3.297077 G (96.250515%)
Q30 bases:	2.739473 G (92.297967%)	3.477418 G (90.871527%)	3.864548 G (92.177535%)	4.681575 G (92.947727%)	4.424682 G (93.269333%)	3.911084 G (93.064453%)	3.525282 G (92.510077%)	3.230091 G (93.486469%)	3.173258 G (93.052883%)	4.824807 G (91.561647%)	2.393731 G (93.291125%)	3.839026 G (92.998719%)	2.565480 G (91.627853%)	2.979130 G (90.820815%)	2.906407 G (92.689633%)	6.081045 G (92.895755%)	3.851771 G (93.355974%)	5.599687 G (93.773660%)	4.281487 G (92.489929%)	4.058743 G (91.538049%)	3.429843 G (91.597423%)	3.451753 G (93.135844%)	3.769348 G (92.851706%)	3.170625 G (92.559063%)
% GC content:	51.391389	51.019677	51.800833	51.159771	51.514638	51.543238	51.574186	50.630507	51.76409	51.838015	51.561821	52.164922	51.732246	51.232422	51.541776	51.774923	50.890516	51.218814	49.993257	49.706532	45.525867	51.9166	51.758419	51.403291
After filtering
total reads:	37.573670 M	48.025680 M	53.226596 M	63.710654 M	60.412508 M	53.269336 M	48.686866 M	43.484614 M	43.266028 M	65.729108 M	32.315802 M	52.538158 M	35.643094 M	41.439664 M	39.733910 M	82.743108 M	51.781346 M	75.626864 M	56.631886 M	53.802210 M	40.904782 M	47.205438 M	51.631726 M	43.019608 M
total bases:	2.851918 G	3.643366 G	4.039462 G	4.831990 G	4.585057 G	4.037434 G	3.694498 G	3.300226 G	3.283002 G	4.983122 G	2.451194 G	3.986205 G	2.706995 G	3.144968 G	3.015481 G	6.277691 G	3.926021 G	5.737158 G	4.294115 G	4.079121 G	3.101306 G	3.581005 G	3.917434 G	3.262273 G
Q20 bases:	2.775943 G (97.335998%)	3.525421 G (96.762735%)	3.927629 G (97.231466%)	4.715590 G (97.591049%)	4.478010 G (97.665310%)	3.941052 G (97.612789%)	3.590700 G (97.190493%)	3.223914 G (97.687688%)	3.201575 G (97.519749%)	4.839536 G (97.118545%)	2.393919 G (97.663407%)	3.886251 G (97.492499%)	2.624549 G (96.954329%)	3.038677 G (96.620285%)	2.940609 G (97.517078%)	6.125992 G (97.583518%)	3.845301 G (97.943958%)	5.618545 G (97.932540%)	4.191378 G (97.607480%)	3.976449 G (97.482977%)	3.027555 G (97.621944%)	3.490345 G (97.468300%)	3.818169 G (97.466074%)	3.177124 G (97.389890%)
Q30 bases:	2.684140 G (94.117006%)	3.386741 G (92.956364%)	3.791324 G (93.857133%)	4.577585 G (94.734990%)	4.349466 G (94.861766%)	3.825909 G (94.760903%)	3.462455 G (93.719230%)	3.132918 G (94.930404%)	3.100997 G (94.456138%)	4.665050 G (93.617004%)	2.324592 G (94.835085%)	3.769084 G (94.553191%)	2.524563 G (93.260708%)	2.912630 G (92.612407%)	2.848913 G (94.476236%)	5.945742 G (94.712246%)	3.749659 G (95.507857%)	5.478587 G (95.493036%)	4.068215 G (94.739305%)	3.855039 G (94.506617%)	2.937639 G (94.722661%)	3.381686 G (94.433984%)	3.696874 G (94.369791%)	3.072955 G (94.196743%)
% GC content:	51.772512	51.346082	52.085524	51.624891	51.942602	52.048372	51.930034	51.759327	52.362588	52.31971	52.263383	52.704597	51.973895	51.481094	520323	52.269378	51.777552	51.743048	51.97704	51.72863	52.101409	52.350359	52.274505	52.156295
Filtering result
reads passed filters:	37.573670 M (96.210462%)	48.025680 M (95.380162%)	53.226596 M (96.486982%)	63.710654 M (96.132992%)	60.412508 M (96.782594%)	53.269336 M (96.333543%)	48.686866 M (97.100294%)	43.484614 M (95.649597%)	43.266028 M (96.423980%)	65.729108 M (94.799270%)	32.315802 M (95.717966%)	52.538158 M (96.726256%)	35.643094 M (96.749299%)	41.439664 M (96.012043%)	39.733910 M (96.305192%)	82.743108 M (96.064526%)	51.781346 M (95.382477%)	75.626864 M (96.251339%)	56.631886 M (92.976757%)	53.802210 M (92.219724%)	40.904782 M (83.022671%)	47.205438 M (96.801652%)	51.631726 M (96.661571%)	43.019608 M (95.445191%)
reads with low quality:	1.300750 M (3.330677%)	2.059612 M (4.090439%)	1.689664 M (3.062953%)	2.151162 M (3.245888%)	1.797128 M (2.879051%)	1.674906 M (3.028940%)	1.119368 M (2.232449%)	1.105768 M (2.432269%)	1.107656 M (2.468556%)	2.645194 M (3.815090%)	916.656000 K (2.715094%)	1.494794 M (2.752016%)	1.169102 M (3.173400%)	1.512302 M (3.503870%)	1.296132 M (3.141504%)	2.825268 M (3.280129%)	1.957328 M (3.605445%)	2.311202 M (2.941498%)	2.231846 M (3.664187%)	3.003742 M (5.148567%)	2.650730 M (5.380072%)	1.151380 M (2.361073%)	1.396602 M (2.614628%)	1.306400 M (2.898436%)
reads with too many N:	6.336000 K (0.016224%)	4.280000 K (0.008500%)	10.282000 K (0.018639%)	68.024000 K (0.102641%)	64.214000 K (0.102873%)	56.160000 K (0.101561%)	654 (0.001304%)	580 (0.001276%)	576 (0.001284%)	10.156000 K (0.014648%)	428 (0.001268%)	740 (0.001362%)	6.584000 K (0.017872%)	3.792000 K (0.008786%)	7.648000 K (0.018537%)	88.526000 K (0.102778%)	104.892000 K (0.193214%)	156.106000 K (0.198678%)	794 (0.001304%)	56.846000 K (0.097437%)	36.352000 K (0.073782%)	746 (0.001530%)	738 (0.001382%)	602 (0.001336%)
reads too short:	172.866000 K (0.442638%)	262.282000 K (0.520898%)	237.994000 K (0.431426%)	343.614000 K (0.518479%)	146.990000 K (0.235482%)	296.366000 K (0.535955%)	333.914000 K (0.665953%)	871.450000 K (1.916858%)	496.350000 K (1.106181%)	950.578000 K (1.370992%)	528.594000 K (1.565672%)	282.644000 K (0.520366%)	21.894000 K (0.059429%)	205.144000 K (0.475301%)	220.636000 K (0.534767%)	475.942000 K (0.552567%)	444.546000 K (0.818864%)	478.100000 K (0.608484%)	2.045198 M (3.357753%)	1.478528 M (2.534272%)	5.677548 M (11.523474%)	407.552000 K (0.835745%)	385.880000 K (0.722420%)	745.968000 K (1.655037%)
*nor (normoxia), clo (clotrimazole), cob (cobalt chloride), hyp (hypoxia)
