# Supplementary material for: Transcriptomic Insights into Sre1-Related Regulatory Responses to Hypoxia, Cobalt Chloride, and Clotrimazole in Phaffia rhodozyma
Source: J Fungi (Basel). 2026 Mar 10;12(3):200. doi: 10.3390/jof12030200 (PMC13028003; doi:10.3390/jof12030200)
Supplement: Supplementary file 1 [file jof-12-00200-s001.zip › tableS2.xlsx]

## Sheet: Table S2
Table S2. Log2 fold change strain1_condition versus strain2_condition, and BLASTp result
Gene	strain1_condition	strain2_condition	log2 fold change	padj	BLAST hit code	evalue	Description
g999	Δsre1_hyp	WT_nor	0.874871	0.00174727	CED85137.1	1.24e-296	Mgmt family protein
g999	WT_hyp	WT_nor	0.813681	0.00968808	CED85137.1	1.24e-296	Mgmt family protein
g999	Δsre1_nor	WT_nor	0.459853	0.999662	CED85137.1	1.24e-296	Mgmt family protein
g999	WT_clo	WT_nor	0.253175	0.998354	CED85137.1	1.24e-296	Mgmt family protein
g999	WT_cob	WT_nor	0.15408	0.81891	CED85137.1	1.24e-296	Mgmt family protein
g999	Δsre1_clo	WT_nor	-0.452771	0.28646	CED85137.1	1.24e-296	Mgmt family protein
g999	Δsre1_cob	WT_nor	-0.521824	0.0589546	CED85137.1	1.24e-296	Mgmt family protein
g998	Δsre1_hyp	WT_nor	1.46313	9.04722e-07	nohit	nohit	hypothetical protein_g998 (DNA_binding_1)
g998	WT_hyp	WT_nor	1.30513	5.4295e-09	nohit	nohit	hypothetical protein_g998 (DNA_binding_1)
g998	Δsre1_cob	WT_nor	0.311968	0.122085	nohit	nohit	hypothetical protein_g998 (DNA_binding_1)
g998	Δsre1_nor	WT_nor	0.193235	0.999662	nohit	nohit	hypothetical protein_g998 (DNA_binding_1)
g998	WT_cob	WT_nor	0.164182	0.833402	nohit	nohit	hypothetical protein_g998 (DNA_binding_1)
g998	WT_clo	WT_nor	-0.145835	0.998354	nohit	nohit	hypothetical protein_g998 (DNA_binding_1)
g998	Δsre1_clo	WT_nor	-0.186136	0.599828	nohit	nohit	hypothetical protein_g998 (DNA_binding_1)
g997	WT_hyp	WT_nor	1.79976	1.78079e-08	CED85136.1	7.11e-55	hypothetical protein_g997 (DUF2205)
g997	Δsre1_hyp	WT_nor	1.47564	4.43534e-05	CED85136.1	7.11e-55	hypothetical protein_g997 (DUF2205)
g997	Δsre1_cob	WT_nor	1.19952	7.25494e-05	CED85136.1	7.11e-55	hypothetical protein_g997 (DUF2205)
g997	Δsre1_clo	WT_nor	0.832019	0.00755215	CED85136.1	7.11e-55	hypothetical protein_g997 (DUF2205)
g997	WT_cob	WT_nor	0.516706	0.367799	CED85136.1	7.11e-55	hypothetical protein_g997 (DUF2205)
g997	Δsre1_nor	WT_nor	0.498137	0.999662	CED85136.1	7.11e-55	hypothetical protein_g997 (DUF2205)
g997	WT_clo	WT_nor	0.366708	0.998354	CED85136.1	7.11e-55	hypothetical protein_g997 (DUF2205)
g996	Δsre1_nor	WT_nor	0.162432	0.999662	CED85135.1	0	Hypothetical protein_g996
g996	WT_cob	WT_nor	0.149557	0.815453	CED85135.1	0	Hypothetical protein_g996
g996	WT_clo	WT_nor	0.116814	0.998354	CED85135.1	0	Hypothetical protein_g996
g996	Δsre1_clo	WT_nor	-0.133819	0.637981	CED85135.1	0	Hypothetical protein_g996
g996	Δsre1_cob	WT_nor	-0.289087	0.162079	CED85135.1	0	Hypothetical protein_g996
g996	WT_hyp	WT_nor	-0.762989	0.00535296	CED85135.1	0	Hypothetical protein_g996
g996	Δsre1_hyp	WT_nor	-0.953855	0.00143869	CED85135.1	0	Hypothetical protein_g996
g995	WT_hyp	WT_nor	0.706698	0.0722178	D3Z4R1.2	4.46e-112	Probable atp-dependent DNAhelicase hfm1
g995	Δsre1_hyp	WT_nor	0.676921	0.142928	D3Z4R1.2	4.46e-112	Probable atp-dependent DNAhelicase hfm1
g995	WT_clo	WT_nor	0.418721	0.998354	D3Z4R1.2	4.46e-112	Probable atp-dependent DNAhelicase hfm1
g995	Δsre1_nor	WT_nor	0.275051	0.999662	D3Z4R1.2	4.46e-112	Probable atp-dependent DNAhelicase hfm1
g995	Δsre1_cob	WT_nor	8.21348e-05	0.99974	D3Z4R1.2	4.46e-112	Probable atp-dependent DNAhelicase hfm1
g995	Δsre1_clo	WT_nor	-0.00867253	0.990128	D3Z4R1.2	4.46e-112	Probable atp-dependent DNAhelicase hfm1
g995	WT_cob	WT_nor	-0.0589475	0.957926	D3Z4R1.2	4.46e-112	Probable atp-dependent DNAhelicase hfm1
g994	Δsre1_nor	WT_nor	0.073469	0.999662	CED85132.1	0	Hypothetical protein_g994
g994	Δsre1_cob	WT_nor	-0.0389336	0.831293	CED85132.1	0	Hypothetical protein_g994
g994	Δsre1_clo	WT_nor	-0.0577322	0.86812	CED85132.1	0	Hypothetical protein_g994
g994	WT_clo	WT_nor	-0.0690018	0.998354	CED85132.1	0	Hypothetical protein_g994
g994	WT_cob	WT_nor	-0.229391	0.534251	CED85132.1	0	Hypothetical protein_g994
g994	Δsre1_hyp	WT_nor	-0.271097	0.311003	CED85132.1	0	Hypothetical protein_g994
g994	WT_hyp	WT_nor	-1.16255	1.04723e-07	CED85132.1	0	Hypothetical protein_g994
g993	Δsre1_hyp	WT_nor	0.51739	0.106084	O74995.1	1.76e-103	General transcription and DNArepair factor iih subunit ssl1
g993	WT_hyp	WT_nor	0.0643964	0.81815	O74995.1	1.76e-103	General transcription and DNArepair factor iih subunit ssl1
g993	WT_clo	WT_nor	-0.0308848	0.998354	O74995.1	1.76e-103	General transcription and DNArepair factor iih subunit ssl1
g993	Δsre1_nor	WT_nor	-0.14091	0.999662	O74995.1	1.76e-103	General transcription and DNArepair factor iih subunit ssl1
g993	WT_cob	WT_nor	-0.308059	0.446479	O74995.1	1.76e-103	General transcription and DNArepair factor iih subunit ssl1
g993	Δsre1_clo	WT_nor	-1.52058	8.17991e-12	O74995.1	1.76e-103	General transcription and DNArepair factor iih subunit ssl1
g993	Δsre1_cob	WT_nor	-1.75906	1.87953e-20	O74995.1	1.76e-103	General transcription and DNArepair factor iih subunit ssl1
g992	Δsre1_hyp	WT_nor	0.174782	0.536731	A3LZU7.2	2.59e-82	L-rhamnose-1-dehydrogenase
g992	WT_clo	WT_nor	0.11482	0.998354	A3LZU7.2	2.59e-82	L-rhamnose-1-dehydrogenase
g992	Δsre1_nor	WT_nor	-0.0799629	0.999662	A3LZU7.2	2.59e-82	L-rhamnose-1-dehydrogenase
g992	WT_cob	WT_nor	-0.126368	0.745288	A3LZU7.2	2.59e-82	L-rhamnose-1-dehydrogenase
g992	Δsre1_cob	WT_nor	-1.0567	7.04475e-14	A3LZU7.2	2.59e-82	L-rhamnose-1-dehydrogenase
g992	WT_hyp	WT_nor	-1.15806	0.000158755	A3LZU7.2	2.59e-82	L-rhamnose-1-dehydrogenase
g992	Δsre1_clo	WT_nor	-1.24036	1.77097e-09	A3LZU7.2	2.59e-82	L-rhamnose-1-dehydrogenase
g991	WT_clo	WT_nor	-0.0693272	0.998354	P28344.3	3.14e-212	Malate synthase, glyoxysomal
g991	Δsre1_nor	WT_nor	-0.118222	0.999662	P28344.3	3.14e-212	Malate synthase, glyoxysomal
g991	WT_cob	WT_nor	-0.40713	0.609132	P28344.3	3.14e-212	Malate synthase, glyoxysomal
g991	Δsre1_clo	WT_nor	-1.94778	1.59241e-07	P28344.3	3.14e-212	Malate synthase, glyoxysomal
g991	Δsre1_hyp	WT_nor	-2.03097	1.70989e-06	P28344.3	3.14e-212	Malate synthase, glyoxysomal
g991	Δsre1_cob	WT_nor	-2.44203	5.38586e-11	P28344.3	3.14e-212	Malate synthase, glyoxysomal
g991	WT_hyp	WT_nor	-4.1541	4.05636e-20	P28344.3	3.14e-212	Malate synthase, glyoxysomal
g990	WT_clo	WT_nor	-0.102921	0.998354	A8NR45.1	1.84e-291	Isocitrate lyase
g990	WT_cob	WT_nor	-0.209413	0.725956	A8NR45.1	1.84e-291	Isocitrate lyase
g990	Δsre1_nor	WT_nor	-0.242621	0.999662	A8NR45.1	1.84e-291	Isocitrate lyase
g990	Δsre1_hyp	WT_nor	-1.75433	0.00203706	A8NR45.1	1.84e-291	Isocitrate lyase
g990	Δsre1_clo	WT_nor	-1.95101	4.63126e-16	A8NR45.1	1.84e-291	Isocitrate lyase
g990	Δsre1_cob	WT_nor	-2.56375	4.35565e-28	A8NR45.1	1.84e-291	Isocitrate lyase
g990	WT_hyp	WT_nor	-4.15345	3.77557e-20	A8NR45.1	1.84e-291	Isocitrate lyase
g99	WT_hyp	WT_nor	1.08187	0.00365501	CED84273.1	4.57e-152	rRNA processing
g99	Δsre1_cob	WT_nor	0.820043	0.0010816	CED84273.1	4.57e-152	rRNA processing
g99	Δsre1_hyp	WT_nor	0.760639	0.0541921	CED84273.1	4.57e-152	rRNA processing
g99	Δsre1_clo	WT_nor	0.549185	0.169907	CED84273.1	4.57e-152	rRNA processing
g99	WT_cob	WT_nor	0.0807236	0.932044	CED84273.1	4.57e-152	rRNA processing
g99	WT_clo	WT_nor	-0.123397	0.998354	CED84273.1	4.57e-152	rRNA processing
g99	Δsre1_nor	WT_nor	-0.134002	0.999662	CED84273.1	4.57e-152	rRNA processing
g989	WT_clo	WT_nor	-0.0426034	0.998354	O13820.3	3.03e-169	C-22 sterol desaturase erg5
g989	WT_hyp	WT_nor	-0.0498869	0.877254	O13820.3	3.03e-169	C-22 sterol desaturase erg5
g989	Δsre1_clo	WT_nor	-0.255003	0.323044	O13820.3	3.03e-169	C-22 sterol desaturase erg5
g989	WT_cob	WT_nor	-0.373383	0.588087	O13820.3	3.03e-169	C-22 sterol desaturase erg5
g989	Δsre1_nor	WT_nor	-0.58319	0.663053	O13820.3	3.03e-169	C-22 sterol desaturase erg5
g989	Δsre1_cob	WT_nor	-0.958036	6.61659e-09	O13820.3	3.03e-169	C-22 sterol desaturase erg5
g989	Δsre1_hyp	WT_nor	-0.958448	2.59803e-05	O13820.3	3.03e-169	C-22 sterol desaturase erg5
g988	WT_hyp	WT_nor	0.458086	0.167942	CED85127.1	1.13e-220	Calcineurin-mediated signaling pathway inhibitor dscr1
g988	Δsre1_cob	WT_nor	0.154643	0.477253	CED85127.1	1.13e-220	Calcineurin-mediated signaling pathway inhibitor dscr1
g988	Δsre1_hyp	WT_nor	0.0205801	0.953444	CED85127.1	1.13e-220	Calcineurin-mediated signaling pathway inhibitor dscr1
g988	Δsre1_clo	WT_nor	-0.0528838	0.91082	CED85127.1	1.13e-220	Calcineurin-mediated signaling pathway inhibitor dscr1
g988	WT_clo	WT_nor	-0.229694	0.998354	CED85127.1	1.13e-220	Calcineurin-mediated signaling pathway inhibitor dscr1
g988	Δsre1_nor	WT_nor	-0.277908	0.999662	CED85127.1	1.13e-220	Calcineurin-mediated signaling pathway inhibitor dscr1
g988	WT_cob	WT_nor	-0.326942	0.402575	CED85127.1	1.13e-220	Calcineurin-mediated signaling pathway inhibitor dscr1
g987	WT_clo	WT_nor	0.114888	0.998354	CED85126.1	0	Zinc finger, ring-type, conserved site
g987	WT_cob	WT_nor	0.0894194	0.892661	CED85126.1	0	Zinc finger, ring-type, conserved site
g987	Δsre1_nor	WT_nor	0.0412397	0.999662	CED85126.1	0	Zinc finger, ring-type, conserved site
g987	WT_hyp	WT_nor	-0.171115	0.633639	CED85126.1	0	Zinc finger, ring-type, conserved site
g987	Δsre1_clo	WT_nor	-0.440448	0.169501	CED85126.1	0	Zinc finger, ring-type, conserved site
g987	Δsre1_cob	WT_nor	-0.47821	0.0490423	CED85126.1	0	Zinc finger, ring-type, conserved site
g987	Δsre1_hyp	WT_nor	-0.510623	0.0861435	CED85126.1	0	Zinc finger, ring-type, conserved site
g986	WT_cob	WT_nor	0.294149	0.559609	CED85125.1	0	Hypothetical protein_g986
g986	WT_clo	WT_nor	0.275748	0.998354	CED85125.1	0	Hypothetical protein_g986
g986	Δsre1_nor	WT_nor	0.190297	0.999662	CED85125.1	0	Hypothetical protein_g986
g986	Δsre1_clo	WT_nor	-0.0239749	0.960931	CED85125.1	0	Hypothetical protein_g986
g986	WT_hyp	WT_nor	-0.163643	0.742905	CED85125.1	0	Hypothetical protein_g986
g986	Δsre1_hyp	WT_nor	-0.563091	0.148685	CED85125.1	0	Hypothetical protein_g986
g986	Δsre1_cob	WT_nor	-0.792702	0.00169856	CED85125.1	0	Hypothetical protein_g986
g985	WT_hyp	WT_nor	0.876023	0.00765155	A1DH48.1	3.12e-46	V-type proton atpase subunit f
g985	Δsre1_clo	WT_nor	0.689049	0.00273308	A1DH48.1	3.12e-46	V-type proton atpase subunit f
g985	Δsre1_cob	WT_nor	0.636971	0.00096491	A1DH48.1	3.12e-46	V-type proton atpase subunit f
g985	WT_cob	WT_nor	0.453287	0.263469	A1DH48.1	3.12e-46	V-type proton atpase subunit f
g985	Δsre1_hyp	WT_nor	0.306608	0.350758	A1DH48.1	3.12e-46	V-type proton atpase subunit f
g985	Δsre1_nor	WT_nor	0.187475	0.999662	A1DH48.1	3.12e-46	V-type proton atpase subunit f
g985	WT_clo	WT_nor	-0.0725085	0.998354	A1DH48.1	3.12e-46	V-type proton atpase subunit f
g984	Δsre1_clo	WT_nor	0.592875	0.0578346	CED85123.1	4.83e-146	Spliceosome-associated coiled-coil protein
g984	Δsre1_cob	WT_nor	0.511106	0.0597457	CED85123.1	4.83e-146	Spliceosome-associated coiled-coil protein
g984	WT_cob	WT_nor	0.262849	0.646883	CED85123.1	4.83e-146	Spliceosome-associated coiled-coil protein
g984	WT_clo	WT_nor	0.185786	0.998354	CED85123.1	4.83e-146	Spliceosome-associated coiled-coil protein
g984	Δsre1_nor	WT_nor	0.158058	0.999662	CED85123.1	4.83e-146	Spliceosome-associated coiled-coil protein
g984	WT_hyp	WT_nor	-0.0618111	0.880678	CED85123.1	4.83e-146	Spliceosome-associated coiled-coil protein
g984	Δsre1_hyp	WT_nor	-0.488795	0.210634	CED85123.1	4.83e-146	Spliceosome-associated coiled-coil protein
g983	WT_hyp	WT_nor	0.666231	0.0135019	P78813.2	6.68e-63	Enth domain-containing protein c794.11c
g983	Δsre1_clo	WT_nor	0.434696	0.110058	P78813.2	6.68e-63	Enth domain-containing protein c794.11c
g983	Δsre1_cob	WT_nor	0.386175	0.090003	P78813.2	6.68e-63	Enth domain-containing protein c794.11c
g983	WT_cob	WT_nor	0.203918	0.685304	P78813.2	6.68e-63	Enth domain-containing protein c794.11c
g983	Δsre1_hyp	WT_nor	0.0508863	0.916434	P78813.2	6.68e-63	Enth domain-containing protein c794.11c
g983	Δsre1_nor	WT_nor	0.0241791	0.999662	P78813.2	6.68e-63	Enth domain-containing protein c794.11c
g983	WT_clo	WT_nor	-0.0480208	0.998354	P78813.2	6.68e-63	Enth domain-containing protein c794.11c
g982	Δsre1_clo	WT_nor	0.864486	0.000232868	C8VCL5.1	7.22e-46	Rhomboid-type serine protease 2
g982	Δsre1_cob	WT_nor	0.518169	0.0446836	C8VCL5.1	7.22e-46	Rhomboid-type serine protease 2
g982	WT_hyp	WT_nor	0.414549	0.209611	C8VCL5.1	7.22e-46	Rhomboid-type serine protease 2
g982	WT_cob	WT_nor	0.364218	0.394268	C8VCL5.1	7.22e-46	Rhomboid-type serine protease 2
g982	Δsre1_nor	WT_nor	0.207431	0.999662	C8VCL5.1	7.22e-46	Rhomboid-type serine protease 2
g982	WT_clo	WT_nor	0.161085	0.998354	C8VCL5.1	7.22e-46	Rhomboid-type serine protease 2
g982	Δsre1_hyp	WT_nor	-0.307928	0.497583	C8VCL5.1	7.22e-46	Rhomboid-type serine protease 2
g981	WT_clo	WT_nor	0.434989	0.998354	nohit	nohit	hypothetical protein_g981
g981	Δsre1_nor	WT_nor	0.153519	0.999662	nohit	nohit	hypothetical protein_g981
g981	WT_cob	WT_nor	0.151644	0.7954	nohit	nohit	hypothetical protein_g981
g981	WT_hyp	WT_nor	-0.154094	0.784794	nohit	nohit	hypothetical protein_g981
g981	Δsre1_clo	WT_nor	-0.32442	0.382809	nohit	nohit	hypothetical protein_g981
g981	Δsre1_cob	WT_nor	-0.44231	0.094797	nohit	nohit	hypothetical protein_g981
g981	Δsre1_hyp	WT_nor	-0.804044	0.0619901	nohit	nohit	hypothetical protein_g981
g980	WT_cob	WT_nor	0.1834	0.717246	P39826.1	1.33e-153	Cell division control protein 3
g980	WT_clo	WT_nor	0.0190109	0.998354	P39826.1	1.33e-153	Cell division control protein 3
g980	Δsre1_nor	WT_nor	0.0110111	0.999662	P39826.1	1.33e-153	Cell division control protein 3
g980	Δsre1_clo	WT_nor	-0.0455711	0.923622	P39826.1	1.33e-153	Cell division control protein 3
g980	WT_hyp	WT_nor	-0.184733	0.576595	P39826.1	1.33e-153	Cell division control protein 3
g980	Δsre1_cob	WT_nor	-0.488948	0.0036504	P39826.1	1.33e-153	Cell division control protein 3
g980	Δsre1_hyp	WT_nor	-0.80708	0.00131717	P39826.1	1.33e-153	Cell division control protein 3
g98	Δsre1_cob	WT_nor	1.10605	3.94302e-06	CED84274.1	0	Predicted metal-dependent hydrolase (beta-lactamase superfamily)
g98	Δsre1_clo	WT_nor	1.01444	0.0273428	CED84274.1	0	Predicted metal-dependent hydrolase (beta-lactamase superfamily)
g98	Δsre1_nor	WT_nor	-0.039912	0.999662	CED84274.1	0	Predicted metal-dependent hydrolase (beta-lactamase superfamily)
g98	WT_hyp	WT_nor	-0.0534455	0.914731	CED84274.1	0	Predicted metal-dependent hydrolase (beta-lactamase superfamily)
g98	WT_cob	WT_nor	-0.153016	0.780709	CED84274.1	0	Predicted metal-dependent hydrolase (beta-lactamase superfamily)
g98	WT_clo	WT_nor	-0.320016	0.998354	CED84274.1	0	Predicted metal-dependent hydrolase (beta-lactamase superfamily)
g98	Δsre1_hyp	WT_nor	-0.779721	0.0110621	CED84274.1	0	Predicted metal-dependent hydrolase (beta-lactamase superfamily)
g979	Δsre1_cob	WT_nor	0.497407	0.0203292	Q9C777.1	1.96e-27	Yipl3_arath protein yippee-like at3g11230
g979	WT_cob	WT_nor	0.44897	0.328339	Q9C777.1	1.96e-27	Yipl3_arath protein yippee-like at3g11230
g979	Δsre1_nor	WT_nor	0.300357	0.999662	Q9C777.1	1.96e-27	Yipl3_arath protein yippee-like at3g11230
g979	Δsre1_clo	WT_nor	0.138782	0.649398	Q9C777.1	1.96e-27	Yipl3_arath protein yippee-like at3g11230
g979	WT_clo	WT_nor	-0.00626308	0.998354	Q9C777.1	1.96e-27	Yipl3_arath protein yippee-like at3g11230
g979	Δsre1_hyp	WT_nor	-0.202079	0.682169	Q9C777.1	1.96e-27	Yipl3_arath protein yippee-like at3g11230
g979	WT_hyp	WT_nor	-0.770538	0.0376757	Q9C777.1	1.96e-27	Yipl3_arath protein yippee-like at3g11230
g978	Δsre1_clo	WT_nor	1.29972	3.62296e-05	CED85119.1	7.06e-166	Had-like domain
g978	Δsre1_cob	WT_nor	1.04933	2.1613e-05	CED85119.1	7.06e-166	Had-like domain
g978	WT_cob	WT_nor	0.561941	0.31229	CED85119.1	7.06e-166	Had-like domain
g978	WT_clo	WT_nor	0.534432	0.866203	CED85119.1	7.06e-166	Had-like domain
g978	Δsre1_nor	WT_nor	0.390429	0.999662	CED85119.1	7.06e-166	Had-like domain
g978	WT_hyp	WT_nor	0.326876	0.293953	CED85119.1	7.06e-166	Had-like domain
g978	Δsre1_hyp	WT_nor	0.195398	0.771061	CED85119.1	7.06e-166	Had-like domain
g977	Δsre1_nor	WT_nor	-0.122063	0.999662	Q9Y7Z5.1	1.72e-29	Tts1_schpo tetra-spanning protein 1
g977	WT_cob	WT_nor	-0.228365	0.541606	Q9Y7Z5.1	1.72e-29	Tts1_schpo tetra-spanning protein 1
g977	WT_clo	WT_nor	-0.282957	0.998354	Q9Y7Z5.1	1.72e-29	Tts1_schpo tetra-spanning protein 1
g977	Δsre1_hyp	WT_nor	-0.347183	0.216568	Q9Y7Z5.1	1.72e-29	Tts1_schpo tetra-spanning protein 1
g977	Δsre1_cob	WT_nor	-0.350928	0.0307677	Q9Y7Z5.1	1.72e-29	Tts1_schpo tetra-spanning protein 1
g977	WT_hyp	WT_nor	-0.365547	0.126917	Q9Y7Z5.1	1.72e-29	Tts1_schpo tetra-spanning protein 1
g977	Δsre1_clo	WT_nor	-0.466687	0.0353146	Q9Y7Z5.1	1.72e-29	Tts1_schpo tetra-spanning protein 1
g976	Δsre1_cob	WT_nor	2.05854	3.62008e-11	CED85117.1	1.69e-74	Hypothetical protein_g976
g976	Δsre1_clo	WT_nor	0.466339	0.243857	CED85117.1	1.69e-74	Hypothetical protein_g976
g976	WT_clo	WT_nor	-0.336128	0.998354	CED85117.1	1.69e-74	Hypothetical protein_g976
g976	Δsre1_nor	WT_nor	-0.352182	0.999662	CED85117.1	1.69e-74	Hypothetical protein_g976
g976	WT_cob	WT_nor	-0.394054	0.644033	CED85117.1	1.69e-74	Hypothetical protein_g976
g976	WT_hyp	WT_nor	-0.856854	0.192387	CED85117.1	1.69e-74	Hypothetical protein_g976
g976	Δsre1_hyp	WT_nor	-0.982442	0.013194	CED85117.1	1.69e-74	Hypothetical protein_g976
g975	Δsre1_cob	WT_nor	2.56997	1.90408e-11	CED85116.1	1.37e-198	Methyltransferase domain
g975	Δsre1_hyp	WT_nor	2.10867	0.00886285	CED85116.1	1.37e-198	Methyltransferase domain
g975	Δsre1_clo	WT_nor	1.23432	0.0480353	CED85116.1	1.37e-198	Methyltransferase domain
g975	WT_hyp	WT_nor	0.796797	0.158755	CED85116.1	1.37e-198	Methyltransferase domain
g975	Δsre1_nor	WT_nor	0.535709	0.999662	CED85116.1	1.37e-198	Methyltransferase domain
g975	WT_cob	WT_nor	0.421381	0.552654	CED85116.1	1.37e-198	Methyltransferase domain
g975	WT_clo	WT_nor	-0.393134	0.998354	CED85116.1	1.37e-198	Methyltransferase domain
g974	Δsre1_hyp	WT_nor	0.30092	0.676115	CED85115.1	2.59e-221	Hypothetical protein_g974 (BTG)
g974	Δsre1_cob	WT_nor	0.11609	0.773522	CED85115.1	2.59e-221	Hypothetical protein_g974 (BTG)
g974	Δsre1_clo	WT_nor	-0.12927	0.827843	CED85115.1	2.59e-221	Hypothetical protein_g974 (BTG)
g974	Δsre1_nor	WT_nor	-0.142188	0.999662	CED85115.1	2.59e-221	Hypothetical protein_g974 (BTG)
g974	WT_clo	WT_nor	-0.209723	0.998354	CED85115.1	2.59e-221	Hypothetical protein_g974 (BTG)
g974	WT_cob	WT_nor	-0.379288	0.56554	CED85115.1	2.59e-221	Hypothetical protein_g974 (BTG)
g974	WT_hyp	WT_nor	-0.485303	0.203894	CED85115.1	2.59e-221	Hypothetical protein_g974 (BTG)
g973	WT_hyp	WT_nor	1.30933	1.86972e-07	Q9Y7P0.1	1.02e-47	Risa_schpo riboflavin synthase
g973	Δsre1_hyp	WT_nor	1.22552	0.00100978	Q9Y7P0.1	1.02e-47	Risa_schpo riboflavin synthase
g973	Δsre1_clo	WT_nor	0.742274	0.000165556	Q9Y7P0.1	1.02e-47	Risa_schpo riboflavin synthase
g973	Δsre1_cob	WT_nor	0.705141	0.00446169	Q9Y7P0.1	1.02e-47	Risa_schpo riboflavin synthase
g973	WT_cob	WT_nor	0.325642	0.412659	Q9Y7P0.1	1.02e-47	Risa_schpo riboflavin synthase
g973	Δsre1_nor	WT_nor	0.289472	0.999662	Q9Y7P0.1	1.02e-47	Risa_schpo riboflavin synthase
g973	WT_clo	WT_nor	0.168912	0.998354	Q9Y7P0.1	1.02e-47	Risa_schpo riboflavin synthase
g972	Δsre1_cob	WT_nor	0.107546	0.544981	O14019.1	2.82e-81	Serine/threonine-protein kinase hal4
g972	Δsre1_nor	WT_nor	-0.0667289	0.999662	O14019.1	2.82e-81	Serine/threonine-protein kinase hal4
g972	WT_clo	WT_nor	-0.0684858	0.998354	O14019.1	2.82e-81	Serine/threonine-protein kinase hal4
g972	Δsre1_clo	WT_nor	-0.160525	0.509465	O14019.1	2.82e-81	Serine/threonine-protein kinase hal4
g972	WT_cob	WT_nor	-0.168609	0.681297	O14019.1	2.82e-81	Serine/threonine-protein kinase hal4
g972	Δsre1_hyp	WT_nor	-0.204872	0.585376	O14019.1	2.82e-81	Serine/threonine-protein kinase hal4
g972	WT_hyp	WT_nor	-0.257874	0.340781	O14019.1	2.82e-81	Serine/threonine-protein kinase hal4
g971	WT_hyp	WT_nor	0.731234	0.00338525	CED85112.1	5.5e-47	Hypothetical protein_g971
g971	Δsre1_hyp	WT_nor	0.482727	0.0529785	CED85112.1	5.5e-47	Hypothetical protein_g971
g971	Δsre1_nor	WT_nor	0.0305801	0.999662	CED85112.1	5.5e-47	Hypothetical protein_g971
g971	Δsre1_clo	WT_nor	-0.199869	0.429703	CED85112.1	5.5e-47	Hypothetical protein_g971
g971	WT_cob	WT_nor	-0.22184	0.604963	CED85112.1	5.5e-47	Hypothetical protein_g971
g971	WT_clo	WT_nor	-0.233027	0.998354	CED85112.1	5.5e-47	Hypothetical protein_g971
g971	Δsre1_cob	WT_nor	-0.263651	0.176905	CED85112.1	5.5e-47	Hypothetical protein_g971
g970	Δsre1_hyp	WT_nor	1.13161	0.0132943	nohit	nohit	hypothetical protein_g970
g970	Δsre1_nor	WT_nor	0.000959045	0.999662	nohit	nohit	hypothetical protein_g970
g970	WT_hyp	WT_nor	-0.0158948	0.977096	nohit	nohit	hypothetical protein_g970
g970	WT_clo	WT_nor	-0.0393638	0.998354	nohit	nohit	hypothetical protein_g970
g970	Δsre1_cob	WT_nor	-0.168582	0.72824	nohit	nohit	hypothetical protein_g970
g970	WT_cob	WT_nor	-0.436029	0.615621	nohit	nohit	hypothetical protein_g970
g970	Δsre1_clo	WT_nor	-0.618672	0.265435	nohit	nohit	hypothetical protein_g970
g97	WT_hyp	WT_nor	1.19355	7.81251e-08	CED84275.1	6.7e-96	Translation initiation factor 1 (eif-1/sui1)
g97	Δsre1_hyp	WT_nor	1.06265	4.00781e-08	CED84275.1	6.7e-96	Translation initiation factor 1 (eif-1/sui1)
g97	Δsre1_cob	WT_nor	0.88455	5.86959e-09	CED84275.1	6.7e-96	Translation initiation factor 1 (eif-1/sui1)
g97	Δsre1_clo	WT_nor	0.500939	0.0228753	CED84275.1	6.7e-96	Translation initiation factor 1 (eif-1/sui1)
g97	WT_cob	WT_nor	0.336928	0.504081	CED84275.1	6.7e-96	Translation initiation factor 1 (eif-1/sui1)
g97	Δsre1_nor	WT_nor	0.0840082	0.999662	CED84275.1	6.7e-96	Translation initiation factor 1 (eif-1/sui1)
g97	WT_clo	WT_nor	-0.158279	0.998354	CED84275.1	6.7e-96	Translation initiation factor 1 (eif-1/sui1)
g969	Δsre1_hyp	WT_nor	1.13427	0.000343044	CED85110.1	2.42e-132	hypothetical protein_g969 (CXXC_Zn-b_euk)
g969	WT_hyp	WT_nor	1.09253	0.000485053	CED85110.1	2.42e-132	hypothetical protein_g969 (CXXC_Zn-b_euk)
g969	Δsre1_clo	WT_nor	0.516786	0.141058	CED85110.1	2.42e-132	hypothetical protein_g969 (CXXC_Zn-b_euk)
g969	Δsre1_cob	WT_nor	0.215474	0.513991	CED85110.1	2.42e-132	hypothetical protein_g969 (CXXC_Zn-b_euk)
g969	WT_clo	WT_nor	-0.0487844	0.998354	CED85110.1	2.42e-132	hypothetical protein_g969 (CXXC_Zn-b_euk)
g969	Δsre1_nor	WT_nor	-0.0660885	0.999662	CED85110.1	2.42e-132	hypothetical protein_g969 (CXXC_Zn-b_euk)
g969	WT_cob	WT_nor	-0.417238	0.510768	CED85110.1	2.42e-132	hypothetical protein_g969 (CXXC_Zn-b_euk)
g968	Δsre1_hyp	WT_nor	0.457962	0.240763	CED85109.1	3.11e-41	Conidiation-specific protein 6
g968	Δsre1_nor	WT_nor	0.320521	0.999662	CED85109.1	3.11e-41	Conidiation-specific protein 6
g968	WT_clo	WT_nor	0.0757554	0.998354	CED85109.1	3.11e-41	Conidiation-specific protein 6
g968	WT_cob	WT_nor	-0.333328	0.59675	CED85109.1	3.11e-41	Conidiation-specific protein 6
g968	WT_hyp	WT_nor	-0.864767	0.0193517	CED85109.1	3.11e-41	Conidiation-specific protein 6
g968	Δsre1_cob	WT_nor	-1.70227	1.92655e-12	CED85109.1	3.11e-41	Conidiation-specific protein 6
g968	Δsre1_clo	WT_nor	-1.94093	3.15566e-13	CED85109.1	3.11e-41	Conidiation-specific protein 6
g967	Δsre1_hyp	WT_nor	0.338932	0.277894	CED85108.1	1.27e-175	Actin cortical patch sur7/ph-response regulator pali
g967	Δsre1_cob	WT_nor	0.219341	0.299386	CED85108.1	1.27e-175	Actin cortical patch sur7/ph-response regulator pali
g967	Δsre1_nor	WT_nor	0.0973005	0.999662	CED85108.1	1.27e-175	Actin cortical patch sur7/ph-response regulator pali
g967	WT_hyp	WT_nor	-0.240661	0.569694	CED85108.1	1.27e-175	Actin cortical patch sur7/ph-response regulator pali
g967	WT_clo	WT_nor	-0.297112	0.998354	CED85108.1	1.27e-175	Actin cortical patch sur7/ph-response regulator pali
g967	WT_cob	WT_nor	-0.50355	0.153524	CED85108.1	1.27e-175	Actin cortical patch sur7/ph-response regulator pali
g967	Δsre1_clo	WT_nor	-0.530079	0.072188	CED85108.1	1.27e-175	Actin cortical patch sur7/ph-response regulator pali
g966	Δsre1_clo	WT_nor	0.612302	0.00773006	CED85107.1	0	Er to golgi transport protein/rad50-interacting protein 1
g966	Δsre1_cob	WT_nor	0.399612	0.0210818	CED85107.1	0	Er to golgi transport protein/rad50-interacting protein 1
g966	WT_hyp	WT_nor	0.327841	0.218589	CED85107.1	0	Er to golgi transport protein/rad50-interacting protein 1
g966	WT_cob	WT_nor	0.278546	0.515703	CED85107.1	0	Er to golgi transport protein/rad50-interacting protein 1
g966	WT_clo	WT_nor	0.0967042	0.998354	CED85107.1	0	Er to golgi transport protein/rad50-interacting protein 1
g966	Δsre1_nor	WT_nor	-0.000444326	0.999662	CED85107.1	0	Er to golgi transport protein/rad50-interacting protein 1
g966	Δsre1_hyp	WT_nor	-0.0897767	0.779772	CED85107.1	0	Er to golgi transport protein/rad50-interacting protein 1
g965	WT_clo	WT_nor	-0.0628583	0.998354	CED85106.1	0	Histone deacetylase
g965	Δsre1_nor	WT_nor	-0.0832606	0.999662	CED85106.1	0	Histone deacetylase
g965	WT_cob	WT_nor	-0.212547	0.644033	CED85106.1	0	Histone deacetylase
g965	Δsre1_hyp	WT_nor	-0.230784	0.426705	CED85106.1	0	Histone deacetylase
g965	Δsre1_clo	WT_nor	-0.43077	0.0876428	CED85106.1	0	Histone deacetylase
g965	WT_hyp	WT_nor	-0.441924	0.0834201	CED85106.1	0	Histone deacetylase
g965	Δsre1_cob	WT_nor	-0.61088	0.00209001	CED85106.1	0	Histone deacetylase
g964	WT_hyp	WT_nor	0.841224	3.24572e-05	Q01359.2	1.9e-36	Cytochrome c oxidase subunit 6, mitochondrial
g964	Δsre1_hyp	WT_nor	0.782152	0.000622111	Q01359.2	1.9e-36	Cytochrome c oxidase subunit 6, mitochondrial
g964	Δsre1_clo	WT_nor	0.293806	0.244566	Q01359.2	1.9e-36	Cytochrome c oxidase subunit 6, mitochondrial
g964	Δsre1_nor	WT_nor	0.117222	0.999662	Q01359.2	1.9e-36	Cytochrome c oxidase subunit 6, mitochondrial
g964	WT_clo	WT_nor	0.0595041	0.998354	Q01359.2	1.9e-36	Cytochrome c oxidase subunit 6, mitochondrial
g964	WT_cob	WT_nor	-0.17925	0.707826	Q01359.2	1.9e-36	Cytochrome c oxidase subunit 6, mitochondrial
g964	Δsre1_cob	WT_nor	-0.420775	0.00389243	Q01359.2	1.9e-36	Cytochrome c oxidase subunit 6, mitochondrial
g963	Δsre1_clo	WT_nor	0.0321892	0.950755	P48466.1	1.02e-217	S-adenosylmethionine synthase
g963	Δsre1_hyp	WT_nor	-0.0252502	0.972269	P48466.1	1.02e-217	S-adenosylmethionine synthase
g963	WT_clo	WT_nor	-0.0442663	0.998354	P48466.1	1.02e-217	S-adenosylmethionine synthase
g963	Δsre1_nor	WT_nor	-0.251362	0.999662	P48466.1	1.02e-217	S-adenosylmethionine synthase
g963	WT_cob	WT_nor	-0.346866	0.551781	P48466.1	1.02e-217	S-adenosylmethionine synthase
g963	WT_hyp	WT_nor	-0.378172	0.339617	P48466.1	1.02e-217	S-adenosylmethionine synthase
g963	Δsre1_cob	WT_nor	-0.662617	0.0244323	P48466.1	1.02e-217	S-adenosylmethionine synthase
g962	Δsre1_hyp	WT_nor	1.11395	0.00014449	CED85102.1	1.48e-171	hypothetical protein_g962 (DUF3072)
g962	WT_hyp	WT_nor	0.373898	0.226513	CED85102.1	1.48e-171	hypothetical protein_g962 (DUF3072)
g962	Δsre1_nor	WT_nor	0.211929	0.999662	CED85102.1	1.48e-171	hypothetical protein_g962 (DUF3072)
g962	Δsre1_cob	WT_nor	0.193266	0.500931	CED85102.1	1.48e-171	hypothetical protein_g962 (DUF3072)
g962	WT_cob	WT_nor	0.130275	0.840772	CED85102.1	1.48e-171	hypothetical protein_g962 (DUF3072)
g962	WT_clo	WT_nor	-0.130532	0.998354	CED85102.1	1.48e-171	hypothetical protein_g962 (DUF3072)
g962	Δsre1_clo	WT_nor	-0.137517	0.725961	CED85102.1	1.48e-171	hypothetical protein_g962 (DUF3072)
g961	WT_clo	WT_nor	0.30468	0.998354	P87024.1	2.98e-116	Beta-glucan synthesis-associated protein skn1
g961	Δsre1_clo	WT_nor	-0.196604	0.797065	P87024.1	2.98e-116	Beta-glucan synthesis-associated protein skn1
g961	WT_cob	WT_nor	-0.266067	0.830108	P87024.1	2.98e-116	Beta-glucan synthesis-associated protein skn1
g961	Δsre1_nor	WT_nor	-0.440386	0.999662	P87024.1	2.98e-116	Beta-glucan synthesis-associated protein skn1
g961	Δsre1_hyp	WT_nor	-1.20727	0.0229186	P87024.1	2.98e-116	Beta-glucan synthesis-associated protein skn1
g961	Δsre1_cob	WT_nor	-1.80337	0.000115261	P87024.1	2.98e-116	Beta-glucan synthesis-associated protein skn1
g961	WT_hyp	WT_nor	-2.0982	0.000160156	P87024.1	2.98e-116	Beta-glucan synthesis-associated protein skn1
g960	WT_cob	WT_nor	0.328816	0.509649	CED85099.1	0	Zn(2)-c6 fungal-type dna-binding domain
g960	WT_hyp	WT_nor	0.31771	0.246557	CED85099.1	0	Zn(2)-c6 fungal-type dna-binding domain
g960	Δsre1_clo	WT_nor	0.223653	0.498225	CED85099.1	0	Zn(2)-c6 fungal-type dna-binding domain
g960	WT_clo	WT_nor	0.172693	0.998354	CED85099.1	0	Zn(2)-c6 fungal-type dna-binding domain
g960	Δsre1_nor	WT_nor	0.0899202	0.999662	CED85099.1	0	Zn(2)-c6 fungal-type dna-binding domain
g960	Δsre1_cob	WT_nor	-0.0795513	0.775084	CED85099.1	0	Zn(2)-c6 fungal-type dna-binding domain
g960	Δsre1_hyp	WT_nor	-0.389258	0.180417	CED85099.1	0	Zn(2)-c6 fungal-type dna-binding domain
g96	Δsre1_cob	WT_nor	1.16516	2.76635e-05	CED84276.1	0	RNA recognition motif domain
g96	Δsre1_clo	WT_nor	0.690966	0.0355564	CED84276.1	0	RNA recognition motif domain
g96	WT_hyp	WT_nor	0.115488	0.811616	CED84276.1	0	RNA recognition motif domain
g96	WT_cob	WT_nor	0.114895	0.872145	CED84276.1	0	RNA recognition motif domain
g96	Δsre1_nor	WT_nor	-0.030185	0.999662	CED84276.1	0	RNA recognition motif domain
g96	WT_clo	WT_nor	-0.222975	0.998354	CED84276.1	0	RNA recognition motif domain
g96	Δsre1_hyp	WT_nor	-1.28351	0.000498488	CED84276.1	0	RNA recognition motif domain
g959	WT_clo	WT_nor	0.0350957	0.998354	CED85098.1	0	Histidine kinase
g959	Δsre1_nor	WT_nor	-0.180644	0.999662	CED85098.1	0	Histidine kinase
g959	WT_cob	WT_nor	-0.520973	0.266783	CED85098.1	0	Histidine kinase
g959	Δsre1_hyp	WT_nor	-0.904912	0.00518501	CED85098.1	0	Histidine kinase
g959	WT_hyp	WT_nor	-1.17383	5.91506e-05	CED85098.1	0	Histidine kinase
g959	Δsre1_clo	WT_nor	-1.18744	5.33649e-07	CED85098.1	0	Histidine kinase
g959	Δsre1_cob	WT_nor	-1.41206	8.60757e-11	CED85098.1	0	Histidine kinase
g958	WT_hyp	WT_nor	0.252525	0.521578	Q8NKF4.2	9.41e-224	Large ribosomal subunit protein ul3
g958	Δsre1_hyp	WT_nor	0.237412	0.574036	Q8NKF4.2	9.41e-224	Large ribosomal subunit protein ul3
g958	Δsre1_nor	WT_nor	0.0112299	0.999662	Q8NKF4.2	9.41e-224	Large ribosomal subunit protein ul3
g958	Δsre1_clo	WT_nor	-0.0760331	0.878497	Q8NKF4.2	9.41e-224	Large ribosomal subunit protein ul3
g958	WT_cob	WT_nor	-0.118751	0.878955	Q8NKF4.2	9.41e-224	Large ribosomal subunit protein ul3
g958	WT_clo	WT_nor	-0.131529	0.998354	Q8NKF4.2	9.41e-224	Large ribosomal subunit protein ul3
g958	Δsre1_cob	WT_nor	-0.213151	0.52759	Q8NKF4.2	9.41e-224	Large ribosomal subunit protein ul3
g957	WT_clo	WT_nor	0.269461	0.998354	Q9P4X3.1	5.42e-95	Utp7_schpo probable u3 small nucleolar RNA-associated protein 7
g957	Δsre1_clo	WT_nor	0.00790297	0.983212	Q9P4X3.1	5.42e-95	Utp7_schpo probable u3 small nucleolar RNA-associated protein 7
g957	WT_cob	WT_nor	-0.0935967	0.863676	Q9P4X3.1	5.42e-95	Utp7_schpo probable u3 small nucleolar RNA-associated protein 7
g957	Δsre1_nor	WT_nor	-0.0944051	0.999662	Q9P4X3.1	5.42e-95	Utp7_schpo probable u3 small nucleolar RNA-associated protein 7
g957	WT_hyp	WT_nor	-0.201259	0.461443	Q9P4X3.1	5.42e-95	Utp7_schpo probable u3 small nucleolar RNA-associated protein 7
g957	Δsre1_hyp	WT_nor	-0.523022	0.104088	Q9P4X3.1	5.42e-95	Utp7_schpo probable u3 small nucleolar RNA-associated protein 7
g957	Δsre1_cob	WT_nor	-0.60997	0.00465976	Q9P4X3.1	5.42e-95	Utp7_schpo probable u3 small nucleolar RNA-associated protein 7
g956	WT_hyp	WT_nor	0.756744	0.0245205	P0CT64.1	1.56e-62	Small ribosomal subunit protein us9a
g956	Δsre1_hyp	WT_nor	0.744413	0.0311158	P0CT64.1	1.56e-62	Small ribosomal subunit protein us9a
g956	Δsre1_nor	WT_nor	0.085816	0.999662	P0CT64.1	1.56e-62	Small ribosomal subunit protein us9a
g956	Δsre1_clo	WT_nor	-0.0529874	0.912723	P0CT64.1	1.56e-62	Small ribosomal subunit protein us9a
g956	WT_cob	WT_nor	-0.132146	0.86946	P0CT64.1	1.56e-62	Small ribosomal subunit protein us9a
g956	WT_clo	WT_nor	-0.155723	0.998354	P0CT64.1	1.56e-62	Small ribosomal subunit protein us9a
g956	Δsre1_cob	WT_nor	-0.344396	0.253097	P0CT64.1	1.56e-62	Small ribosomal subunit protein us9a
g955	Δsre1_hyp	WT_nor	0.865402	0.00260414	A0A1D8PN83.1	3.85e-70	Small ribosomal subunit protein us17
g955	WT_hyp	WT_nor	0.577444	0.0659323	A0A1D8PN83.1	3.85e-70	Small ribosomal subunit protein us17
g955	Δsre1_nor	WT_nor	0.00863119	0.999662	A0A1D8PN83.1	3.85e-70	Small ribosomal subunit protein us17
g955	WT_clo	WT_nor	-0.236753	0.998354	A0A1D8PN83.1	3.85e-70	Small ribosomal subunit protein us17
g955	WT_cob	WT_nor	-0.239938	0.684964	A0A1D8PN83.1	3.85e-70	Small ribosomal subunit protein us17
g955	Δsre1_cob	WT_nor	-0.308148	0.227504	A0A1D8PN83.1	3.85e-70	Small ribosomal subunit protein us17
g955	Δsre1_clo	WT_nor	-0.378169	0.225277	A0A1D8PN83.1	3.85e-70	Small ribosomal subunit protein us17
g954	WT_clo	WT_nor	0.0285006	0.998354	CED85093.1	0	Hypothetical protein_g954
g954	WT_cob	WT_nor	-0.217453	0.826399	CED85093.1	0	Hypothetical protein_g954
g954	Δsre1_nor	WT_nor	-0.517502	0.999662	CED85093.1	0	Hypothetical protein_g954
g954	Δsre1_clo	WT_nor	-1.24525	0.000429497	CED85093.1	0	Hypothetical protein_g954
g954	Δsre1_cob	WT_nor	-1.47868	6.02133e-06	CED85093.1	0	Hypothetical protein_g954
g954	Δsre1_hyp	WT_nor	-3.08298	1.3839e-15	CED85093.1	0	Hypothetical protein_g954
g954	WT_hyp	WT_nor	-3.32051	1.38279e-13	CED85093.1	0	Hypothetical protein_g954
g953	Δsre1_hyp	WT_nor	0.0956614	0.861385	P0CM39.1	5.86e-214	Ubiquitin-like modifier-activating enzyme atg7
g953	WT_clo	WT_nor	0.0585407	0.998354	P0CM39.1	5.86e-214	Ubiquitin-like modifier-activating enzyme atg7
g953	WT_hyp	WT_nor	-0.0101858	0.978937	P0CM39.1	5.86e-214	Ubiquitin-like modifier-activating enzyme atg7
g953	Δsre1_nor	WT_nor	-0.0823761	0.999662	P0CM39.1	5.86e-214	Ubiquitin-like modifier-activating enzyme atg7
g953	WT_cob	WT_nor	-0.341166	0.491401	P0CM39.1	5.86e-214	Ubiquitin-like modifier-activating enzyme atg7
g953	Δsre1_cob	WT_nor	-0.560025	0.00223919	P0CM39.1	5.86e-214	Ubiquitin-like modifier-activating enzyme atg7
g953	Δsre1_clo	WT_nor	-0.603626	0.0235137	P0CM39.1	5.86e-214	Ubiquitin-like modifier-activating enzyme atg7
g952	WT_clo	WT_nor	0.23018	0.998354	CED85091.1	0	Hypothetical protein_g952
g952	WT_cob	WT_nor	0.00277356	0.99514	CED85091.1	0	Hypothetical protein_g952
g952	Δsre1_clo	WT_nor	-0.072675	0.790378	CED85091.1	0	Hypothetical protein_g952
g952	WT_hyp	WT_nor	-0.0973175	0.780223	CED85091.1	0	Hypothetical protein_g952
g952	Δsre1_nor	WT_nor	-0.158116	0.999662	CED85091.1	0	Hypothetical protein_g952
g952	Δsre1_hyp	WT_nor	-0.307345	0.222855	CED85091.1	0	Hypothetical protein_g952
g952	Δsre1_cob	WT_nor	-0.337355	0.138925	CED85091.1	0	Hypothetical protein_g952
g951	WT_clo	WT_nor	0.0444823	0.998354	P0CO12.1	2.26e-153	MRNA 3'-end-processing protein rna14
g951	Δsre1_nor	WT_nor	-0.104893	0.999662	P0CO12.1	2.26e-153	MRNA 3'-end-processing protein rna14
g951	WT_cob	WT_nor	-0.153592	0.695758	P0CO12.1	2.26e-153	MRNA 3'-end-processing protein rna14
g951	Δsre1_clo	WT_nor	-0.27128	0.291922	P0CO12.1	2.26e-153	MRNA 3'-end-processing protein rna14
g951	WT_hyp	WT_nor	-0.529611	0.0271045	P0CO12.1	2.26e-153	MRNA 3'-end-processing protein rna14
g951	Δsre1_cob	WT_nor	-0.573682	4.91924e-05	P0CO12.1	2.26e-153	MRNA 3'-end-processing protein rna14
g951	Δsre1_hyp	WT_nor	-0.613754	0.003751	P0CO12.1	2.26e-153	MRNA 3'-end-processing protein rna14
g950	Δsre1_clo	WT_nor	-0.0196372	0.96475	Q9URX8.3	3.56e-161	Ng06_schpo probable nucleoporin c890.06
g950	Δsre1_nor	WT_nor	-0.158885	0.999662	Q9URX8.3	3.56e-161	Ng06_schpo probable nucleoporin c890.06
g950	WT_clo	WT_nor	-0.165386	0.998354	Q9URX8.3	3.56e-161	Ng06_schpo probable nucleoporin c890.06
g950	WT_cob	WT_nor	-0.231875	0.635463	Q9URX8.3	3.56e-161	Ng06_schpo probable nucleoporin c890.06
g950	Δsre1_cob	WT_nor	-0.590321	0.0156084	Q9URX8.3	3.56e-161	Ng06_schpo probable nucleoporin c890.06
g950	WT_hyp	WT_nor	-0.680257	0.0221439	Q9URX8.3	3.56e-161	Ng06_schpo probable nucleoporin c890.06
g950	Δsre1_hyp	WT_nor	-1.26409	7.72666e-06	Q9URX8.3	3.56e-161	Ng06_schpo probable nucleoporin c890.06
g95	Δsre1_clo	WT_nor	0.575923	0.0121878	CED84277.1	0	Apc5
g95	WT_cob	WT_nor	0.427668	0.389477	CED84277.1	0	Apc5
g95	Δsre1_cob	WT_nor	0.413086	0.0273622	CED84277.1	0	Apc5
g95	WT_clo	WT_nor	0.268417	0.998354	CED84277.1	0	Apc5
g95	Δsre1_nor	WT_nor	0.174312	0.999662	CED84277.1	0	Apc5
g95	WT_hyp	WT_nor	0.15095	0.551187	CED84277.1	0	Apc5
g95	Δsre1_hyp	WT_nor	-0.709285	0.0356466	CED84277.1	0	Apc5
g949	Δsre1_nor	WT_nor	0.099832	0.999662	CED85088.1	0	Hypothetical protein_g949
g949	WT_clo	WT_nor	-0.0203362	0.998354	CED85088.1	0	Hypothetical protein_g949
g949	Δsre1_hyp	WT_nor	-0.407689	0.514527	CED85088.1	0	Hypothetical protein_g949
g949	WT_cob	WT_nor	-0.527116	0.27652	CED85088.1	0	Hypothetical protein_g949
g949	WT_hyp	WT_nor	-1.89155	0.000101771	CED85088.1	0	Hypothetical protein_g949
g949	Δsre1_clo	WT_nor	-1.99856	3.86112e-09	CED85088.1	0	Hypothetical protein_g949
g949	Δsre1_cob	WT_nor	-2.11614	4.93077e-13	CED85088.1	0	Hypothetical protein_g949
g948	WT_hyp	WT_nor	1.65672	1.52246e-10	E9P8D2.1	7.38e-34	N-acetyltransferase mpr1
g948	Δsre1_cob	WT_nor	1.31316	2.81112e-14	E9P8D2.1	7.38e-34	N-acetyltransferase mpr1
g948	Δsre1_hyp	WT_nor	1.29149	3.22117e-06	E9P8D2.1	7.38e-34	N-acetyltransferase mpr1
g948	Δsre1_clo	WT_nor	1.2267	1.04952e-10	E9P8D2.1	7.38e-34	N-acetyltransferase mpr1
g948	WT_cob	WT_nor	0.784574	0.0220553	E9P8D2.1	7.38e-34	N-acetyltransferase mpr1
g948	Δsre1_nor	WT_nor	0.284758	0.999662	E9P8D2.1	7.38e-34	N-acetyltransferase mpr1
g948	WT_clo	WT_nor	-0.0768415	0.998354	E9P8D2.1	7.38e-34	N-acetyltransferase mpr1
g947	Δsre1_clo	WT_nor	0.970219	0.0778085	CED85086.1	2.04e-207	Hypothetical protein_g947
g947	WT_cob	WT_nor	0.949513	0.16073	CED85086.1	2.04e-207	Hypothetical protein_g947
g947	Δsre1_nor	WT_nor	0.316524	0.999662	CED85086.1	2.04e-207	Hypothetical protein_g947
g947	Δsre1_cob	WT_nor	0.239731	0.663203	CED85086.1	2.04e-207	Hypothetical protein_g947
g947	WT_clo	WT_nor	0.024699	0.998354	CED85086.1	2.04e-207	Hypothetical protein_g947
g947	WT_hyp	WT_nor	-0.248127	0.688123	CED85086.1	2.04e-207	Hypothetical protein_g947
g947	Δsre1_hyp	WT_nor	-0.334893	0.618282	CED85086.1	2.04e-207	Hypothetical protein_g947
g946	Δsre1_clo	WT_nor	1.8739	0.000672305	nohit	nohit	hypothetical protein_g946 (RTA1)
g946	Δsre1_cob	WT_nor	0.545182	0.479164	nohit	nohit	hypothetical protein_g946 (RTA1)
g946	WT_cob	WT_nor	0.0578191	0.975337	nohit	nohit	hypothetical protein_g946 (RTA1)
g946	WT_clo	WT_nor	-0.665888	0.998354	nohit	nohit	hypothetical protein_g946 (RTA1)
g946	Δsre1_nor	WT_nor	-1.5366	0.999662	nohit	nohit	hypothetical protein_g946 (RTA1)
g946	WT_hyp	WT_nor	-2.19476	0.00811267	nohit	nohit	hypothetical protein_g946 (RTA1)
g946	Δsre1_hyp	WT_nor	-2.68209	0.00598555	nohit	nohit	hypothetical protein_g946 (RTA1)
g945	Δsre1_clo	WT_nor	1.61769	0.0150367	nohit	nohit	hypothetical protein_g945 (RTA1)
g945	Δsre1_cob	WT_nor	0.305338	0.711904	nohit	nohit	hypothetical protein_g945 (RTA1)
g945	WT_cob	WT_nor	-0.171494	0.932044	nohit	nohit	hypothetical protein_g945 (RTA1)
g945	WT_clo	WT_nor	-1.01313	0.998354	nohit	nohit	hypothetical protein_g945 (RTA1)
g945	Δsre1_nor	WT_nor	-1.34369	0.999662	nohit	nohit	hypothetical protein_g945 (RTA1)
g945	Δsre1_hyp	WT_nor	-2.60359	0.00406106	nohit	nohit	hypothetical protein_g945 (RTA1)
g945	WT_hyp	WT_nor	-2.9933	0.000411144	nohit	nohit	hypothetical protein_g945 (RTA1)
g944	Δsre1_cob	WT_nor	2.34606	3.20013e-08	A0A2Z5TTA9.1	8.41e-28	Efflux pump hime
g944	Δsre1_clo	WT_nor	2.15501	0.000124561	A0A2Z5TTA9.1	8.41e-28	Efflux pump hime
g944	Δsre1_hyp	WT_nor	0.920073	0.30372	A0A2Z5TTA9.1	8.41e-28	Efflux pump hime
g944	WT_cob	WT_nor	0.230492	0.854804	A0A2Z5TTA9.1	8.41e-28	Efflux pump hime
g944	WT_hyp	WT_nor	-0.323668	0.702499	A0A2Z5TTA9.1	8.41e-28	Efflux pump hime
g944	Δsre1_nor	WT_nor	-0.363986	0.999662	A0A2Z5TTA9.1	8.41e-28	Efflux pump hime
g944	WT_clo	WT_nor	-0.873322	0.998354	A0A2Z5TTA9.1	8.41e-28	Efflux pump hime
g943	Δsre1_hyp	WT_nor	1.63987	0.00206508	Q0CJC5.1	3.04e-44	Trans-enoyl reductase pgmf
g943	Δsre1_cob	WT_nor	0.905307	0.0139546	Q0CJC5.1	3.04e-44	Trans-enoyl reductase pgmf
g943	WT_cob	WT_nor	0.634169	0.293604	Q0CJC5.1	3.04e-44	Trans-enoyl reductase pgmf
g943	Δsre1_clo	WT_nor	0.34101	0.581075	Q0CJC5.1	3.04e-44	Trans-enoyl reductase pgmf
g943	Δsre1_nor	WT_nor	-0.0489726	0.999662	Q0CJC5.1	3.04e-44	Trans-enoyl reductase pgmf
g943	WT_hyp	WT_nor	-0.584601	0.442326	Q0CJC5.1	3.04e-44	Trans-enoyl reductase pgmf
g943	WT_clo	WT_nor	-0.759406	0.998354	Q0CJC5.1	3.04e-44	Trans-enoyl reductase pgmf
g942	Δsre1_hyp	WT_nor	2.02336	3.43205e-07	CED85083.1	1.91e-127	Hypothetical protein_g942
g942	WT_hyp	WT_nor	1.19881	5.86577e-05	CED85083.1	1.91e-127	Hypothetical protein_g942
g942	Δsre1_cob	WT_nor	1.00405	1.05901e-07	CED85083.1	1.91e-127	Hypothetical protein_g942
g942	WT_cob	WT_nor	0.870647	0.0765417	CED85083.1	1.91e-127	Hypothetical protein_g942
g942	Δsre1_clo	WT_nor	0.472992	0.0629971	CED85083.1	1.91e-127	Hypothetical protein_g942
g942	Δsre1_nor	WT_nor	0.241809	0.999662	CED85083.1	1.91e-127	Hypothetical protein_g942
g942	WT_clo	WT_nor	0.0288321	0.998354	CED85083.1	1.91e-127	Hypothetical protein_g942
g941	WT_hyp	WT_nor	0.579764	0.132519	CED85082.1	1.55e-176	Hypothetical protein_g941
g941	Δsre1_hyp	WT_nor	0.524157	0.185868	CED85082.1	1.55e-176	Hypothetical protein_g941
g941	WT_clo	WT_nor	0.108571	0.998354	CED85082.1	1.55e-176	Hypothetical protein_g941
g941	Δsre1_nor	WT_nor	0.0537725	0.999662	CED85082.1	1.55e-176	Hypothetical protein_g941
g941	Δsre1_cob	WT_nor	-0.0238558	0.954266	CED85082.1	1.55e-176	Hypothetical protein_g941
g941	WT_cob	WT_nor	-0.112458	0.88916	CED85082.1	1.55e-176	Hypothetical protein_g941
g941	Δsre1_clo	WT_nor	-0.511228	0.179109	CED85082.1	1.55e-176	Hypothetical protein_g941
g940	WT_cob	WT_nor	0.264767	0.793815	D1ZSU8.1	2.68e-69	Extracellular metalloprotease smac_06893
g940	WT_clo	WT_nor	0.13947	0.998354	D1ZSU8.1	2.68e-69	Extracellular metalloprotease smac_06893
g940	Δsre1_hyp	WT_nor	0.0707764	0.912348	D1ZSU8.1	2.68e-69	Extracellular metalloprotease smac_06893
g940	Δsre1_nor	WT_nor	-0.186827	0.999662	D1ZSU8.1	2.68e-69	Extracellular metalloprotease smac_06893
g940	WT_hyp	WT_nor	-0.299377	0.586043	D1ZSU8.1	2.68e-69	Extracellular metalloprotease smac_06893
g940	Δsre1_cob	WT_nor	-0.594274	0.176303	D1ZSU8.1	2.68e-69	Extracellular metalloprotease smac_06893
g940	Δsre1_clo	WT_nor	-1.35436	0.00776785	D1ZSU8.1	2.68e-69	Extracellular metalloprotease smac_06893
g94	WT_hyp	WT_nor	1.11391	2.85265e-06	CED84278.1	8.32e-54	Hypothetical protein_g94
g94	Δsre1_hyp	WT_nor	0.797158	0.00193116	CED84278.1	8.32e-54	Hypothetical protein_g94
g94	Δsre1_clo	WT_nor	0.732586	0.000477062	CED84278.1	8.32e-54	Hypothetical protein_g94
g94	WT_cob	WT_nor	0.470166	0.154188	CED84278.1	8.32e-54	Hypothetical protein_g94
g94	Δsre1_cob	WT_nor	0.377971	0.0327862	CED84278.1	8.32e-54	Hypothetical protein_g94
g94	WT_clo	WT_nor	0.253303	0.998354	CED84278.1	8.32e-54	Hypothetical protein_g94
g94	Δsre1_nor	WT_nor	0.191008	0.999662	CED84278.1	8.32e-54	Hypothetical protein_g94
g939	Δsre1_cob	WT_nor	2.041	0.00411069	CED85080.1	3.39e-25	Conidiation-specific protein 6
g939	WT_hyp	WT_nor	0.599256	0.227617	CED85080.1	3.39e-25	Conidiation-specific protein 6
g939	Δsre1_hyp	WT_nor	0.39801	0.305843	CED85080.1	3.39e-25	Conidiation-specific protein 6
g939	WT_cob	WT_nor	0.349594	0.644742	CED85080.1	3.39e-25	Conidiation-specific protein 6
g939	Δsre1_nor	WT_nor	0.114504	0.999662	CED85080.1	3.39e-25	Conidiation-specific protein 6
g939	WT_clo	WT_nor	-0.0219351	0.998354	CED85080.1	3.39e-25	Conidiation-specific protein 6
g939	Δsre1_clo	WT_nor	-0.506344	0.182092	CED85080.1	3.39e-25	Conidiation-specific protein 6
g938	WT_hyp	WT_nor	2.17348	1.02713e-13	P47044.1	4.25e-34	Log family protein yjl055w
g938	Δsre1_hyp	WT_nor	1.78012	8.53777e-11	P47044.1	4.25e-34	Log family protein yjl055w
g938	Δsre1_cob	WT_nor	1.03925	1.06651e-10	P47044.1	4.25e-34	Log family protein yjl055w
g938	Δsre1_clo	WT_nor	0.770047	0.000161338	P47044.1	4.25e-34	Log family protein yjl055w
g938	WT_cob	WT_nor	0.663299	0.0499938	P47044.1	4.25e-34	Log family protein yjl055w
g938	WT_clo	WT_nor	0.230153	0.998354	P47044.1	4.25e-34	Log family protein yjl055w
g938	Δsre1_nor	WT_nor	0.141171	0.999662	P47044.1	4.25e-34	Log family protein yjl055w
g937	WT_hyp	WT_nor	0.456027	0.0454675	Q9RBP5.1	4.05e-18	1-hydroxy-2-glutathionyl-2-methyl-3-butene dehydrogenase
g937	WT_cob	WT_nor	0.137243	0.756725	Q9RBP5.1	4.05e-18	1-hydroxy-2-glutathionyl-2-methyl-3-butene dehydrogenase
g937	Δsre1_hyp	WT_nor	0.0945026	0.773402	Q9RBP5.1	4.05e-18	1-hydroxy-2-glutathionyl-2-methyl-3-butene dehydrogenase
g937	Δsre1_cob	WT_nor	0.019117	0.936193	Q9RBP5.1	4.05e-18	1-hydroxy-2-glutathionyl-2-methyl-3-butene dehydrogenase
g937	WT_clo	WT_nor	-0.015618	0.998354	Q9RBP5.1	4.05e-18	1-hydroxy-2-glutathionyl-2-methyl-3-butene dehydrogenase
g937	Δsre1_nor	WT_nor	-0.209068	0.999662	Q9RBP5.1	4.05e-18	1-hydroxy-2-glutathionyl-2-methyl-3-butene dehydrogenase
g937	Δsre1_clo	WT_nor	-0.349962	0.199073	Q9RBP5.1	4.05e-18	1-hydroxy-2-glutathionyl-2-methyl-3-butene dehydrogenase
g936	Δsre1_hyp	WT_nor	0.798779	0.00301733	O61219.1	4.36e-65	N-alpha-acetyltransferase daf-31
g936	WT_hyp	WT_nor	0.446515	0.145192	O61219.1	4.36e-65	N-alpha-acetyltransferase daf-31
g936	Δsre1_cob	WT_nor	0.227837	0.350842	O61219.1	4.36e-65	N-alpha-acetyltransferase daf-31
g936	Δsre1_clo	WT_nor	0.128154	0.697094	O61219.1	4.36e-65	N-alpha-acetyltransferase daf-31
g936	WT_cob	WT_nor	0.125269	0.826399	O61219.1	4.36e-65	N-alpha-acetyltransferase daf-31
g936	Δsre1_nor	WT_nor	-0.0157989	0.999662	O61219.1	4.36e-65	N-alpha-acetyltransferase daf-31
g936	WT_clo	WT_nor	-0.0175317	0.998354	O61219.1	4.36e-65	N-alpha-acetyltransferase daf-31
g935	Δsre1_hyp	WT_nor	1.17916	0.0109387	CED85076.1	1.93e-146	Thioredoxin-like protein
g935	WT_hyp	WT_nor	1.06484	0.00551621	CED85076.1	1.93e-146	Thioredoxin-like protein
g935	Δsre1_cob	WT_nor	1.0082	0.000624567	CED85076.1	1.93e-146	Thioredoxin-like protein
g935	Δsre1_clo	WT_nor	0.549949	0.119885	CED85076.1	1.93e-146	Thioredoxin-like protein
g935	Δsre1_nor	WT_nor	0.333587	0.999662	CED85076.1	1.93e-146	Thioredoxin-like protein
g935	WT_cob	WT_nor	0.31502	0.655134	CED85076.1	1.93e-146	Thioredoxin-like protein
g935	WT_clo	WT_nor	0.163678	0.998354	CED85076.1	1.93e-146	Thioredoxin-like protein
g934	WT_cob	WT_nor	0.0767579	0.953253	CED85075.1	0	Ccch-type Zn-finger protein
g934	Δsre1_nor	WT_nor	-0.104804	0.999662	CED85075.1	0	Ccch-type Zn-finger protein
g934	WT_clo	WT_nor	-0.144819	0.998354	CED85075.1	0	Ccch-type Zn-finger protein
g934	Δsre1_clo	WT_nor	-1.39167	0.000103679	CED85075.1	0	Ccch-type Zn-finger protein
g934	Δsre1_hyp	WT_nor	-1.6105	1.36173e-05	CED85075.1	0	Ccch-type Zn-finger protein
g934	Δsre1_cob	WT_nor	-1.69541	1.83932e-09	CED85075.1	0	Ccch-type Zn-finger protein
g934	WT_hyp	WT_nor	-2.60328	2.25961e-15	CED85075.1	0	Ccch-type Zn-finger protein
g933	Δsre1_cob	WT_nor	-0.120451	0.585367	CED85074.1	2.01e-125	Hypothetical protein_g933
g933	Δsre1_nor	WT_nor	-0.122152	0.999662	CED85074.1	2.01e-125	Hypothetical protein_g933
g933	WT_clo	WT_nor	-0.1472	0.998354	CED85074.1	2.01e-125	Hypothetical protein_g933
g933	WT_cob	WT_nor	-0.195814	0.667965	CED85074.1	2.01e-125	Hypothetical protein_g933
g933	Δsre1_clo	WT_nor	-0.46385	0.0284475	CED85074.1	2.01e-125	Hypothetical protein_g933
g933	Δsre1_hyp	WT_nor	-0.622629	0.035486	CED85074.1	2.01e-125	Hypothetical protein_g933
g933	WT_hyp	WT_nor	-0.964933	5.17382e-06	CED85074.1	2.01e-125	Hypothetical protein_g933
g932	WT_cob	WT_nor	0.49284	0.351618	O93927.3	0	1,3-beta-glucan synthase component fks1
g932	WT_clo	WT_nor	0.191587	0.998354	O93927.3	0	1,3-beta-glucan synthase component fks1
g932	Δsre1_clo	WT_nor	0.0588197	0.842233	O93927.3	0	1,3-beta-glucan synthase component fks1
g932	Δsre1_nor	WT_nor	-0.279045	0.999662	O93927.3	0	1,3-beta-glucan synthase component fks1
g932	Δsre1_cob	WT_nor	-0.428217	0.00825689	O93927.3	0	1,3-beta-glucan synthase component fks1
g932	Δsre1_hyp	WT_nor	-1.05092	0.0150277	O93927.3	0	1,3-beta-glucan synthase component fks1
g932	WT_hyp	WT_nor	-1.33235	4.51736e-11	O93927.3	0	1,3-beta-glucan synthase component fks1
g931	WT_clo	WT_nor	0.0887328	0.998354	CED85072.1	0	Hypothetical protein_g931
g931	WT_cob	WT_nor	-0.0665638	0.921107	CED85072.1	0	Hypothetical protein_g931
g931	Δsre1_nor	WT_nor	-0.208749	0.999662	CED85072.1	0	Hypothetical protein_g931
g931	Δsre1_hyp	WT_nor	-0.426234	0.191781	CED85072.1	0	Hypothetical protein_g931
g931	Δsre1_cob	WT_nor	-0.444457	0.0306355	CED85072.1	0	Hypothetical protein_g931
g931	Δsre1_clo	WT_nor	-0.487621	0.0613804	CED85072.1	0	Hypothetical protein_g931
g931	WT_hyp	WT_nor	-0.718488	0.0075861	CED85072.1	0	Hypothetical protein_g931
g930	WT_clo	WT_nor	-0.0123873	0.998354	Q5AJX2.1	4.27e-91	Sphingolipid delta(4)-desaturase
g930	Δsre1_nor	WT_nor	-0.377236	0.999662	Q5AJX2.1	4.27e-91	Sphingolipid delta(4)-desaturase
g930	WT_hyp	WT_nor	-0.876761	0.000368433	Q5AJX2.1	4.27e-91	Sphingolipid delta(4)-desaturase
g930	WT_cob	WT_nor	-0.961147	0.0321958	Q5AJX2.1	4.27e-91	Sphingolipid delta(4)-desaturase
g930	Δsre1_clo	WT_nor	-1.38976	6.88764e-10	Q5AJX2.1	4.27e-91	Sphingolipid delta(4)-desaturase
g930	Δsre1_hyp	WT_nor	-1.5084	0.000101585	Q5AJX2.1	4.27e-91	Sphingolipid delta(4)-desaturase
g930	Δsre1_cob	WT_nor	-2.72594	1.71083e-42	Q5AJX2.1	4.27e-91	Sphingolipid delta(4)-desaturase
g93	Δsre1_clo	WT_nor	0.582113	0.0600568	nohit	nohit	hypothetical protein_g93
g93	WT_clo	WT_nor	0.282952	0.998354	nohit	nohit	hypothetical protein_g93
g93	WT_hyp	WT_nor	-0.174604	0.662527	nohit	nohit	hypothetical protein_g93
g93	Δsre1_nor	WT_nor	-0.207162	0.999662	nohit	nohit	hypothetical protein_g93
g93	WT_cob	WT_nor	-0.984203	0.124494	nohit	nohit	hypothetical protein_g93
g93	Δsre1_hyp	WT_nor	-0.99958	0.0376651	nohit	nohit	hypothetical protein_g93
g93	Δsre1_cob	WT_nor	-1.29406	1.90588e-06	nohit	nohit	hypothetical protein_g93
g929	Δsre1_clo	WT_nor	-0.0137517	0.962451	O74431.1	0	Probable cation-transporting atpase c1672.11c
g929	Δsre1_cob	WT_nor	-0.0593194	0.801601	O74431.1	0	Probable cation-transporting atpase c1672.11c
g929	Δsre1_nor	WT_nor	-0.0903649	0.999662	O74431.1	0	Probable cation-transporting atpase c1672.11c
g929	WT_clo	WT_nor	-0.16491	0.998354	O74431.1	0	Probable cation-transporting atpase c1672.11c
g929	WT_cob	WT_nor	-0.413334	0.122335	O74431.1	0	Probable cation-transporting atpase c1672.11c
g929	WT_hyp	WT_nor	-0.607875	0.00345036	O74431.1	0	Probable cation-transporting atpase c1672.11c
g929	Δsre1_hyp	WT_nor	-0.965585	7.93936e-07	O74431.1	0	Probable cation-transporting atpase c1672.11c
g928	Δsre1_cob	WT_nor	1.16042	7.59335e-16	O34389.1	2.6e-176	Nad-dependent malic enzyme 3
g928	Δsre1_clo	WT_nor	1.03999	4.16426e-05	O34389.1	2.6e-176	Nad-dependent malic enzyme 3
g928	WT_hyp	WT_nor	0.581466	0.058509	O34389.1	2.6e-176	Nad-dependent malic enzyme 3
g928	WT_clo	WT_nor	0.284709	0.998354	O34389.1	2.6e-176	Nad-dependent malic enzyme 3
g928	Δsre1_hyp	WT_nor	0.151808	0.561551	O34389.1	2.6e-176	Nad-dependent malic enzyme 3
g928	WT_cob	WT_nor	0.108642	0.799382	O34389.1	2.6e-176	Nad-dependent malic enzyme 3
g928	Δsre1_nor	WT_nor	0.0111601	0.999662	O34389.1	2.6e-176	Nad-dependent malic enzyme 3
g927	WT_hyp	WT_nor	2.20981	0.000158755	P59769.1	0	Endoplasmic reticulum chaperone bip
g927	Δsre1_clo	WT_nor	0.618418	0.383369	P59769.1	0	Endoplasmic reticulum chaperone bip
g927	Δsre1_hyp	WT_nor	0.527552	0.407523	P59769.1	0	Endoplasmic reticulum chaperone bip
g927	Δsre1_cob	WT_nor	0.278602	0.648658	P59769.1	0	Endoplasmic reticulum chaperone bip
g927	WT_cob	WT_nor	-0.0961174	0.957793	P59769.1	0	Endoplasmic reticulum chaperone bip
g927	WT_clo	WT_nor	-0.638772	0.998354	P59769.1	0	Endoplasmic reticulum chaperone bip
g927	Δsre1_nor	WT_nor	-0.663841	0.999662	P59769.1	0	Endoplasmic reticulum chaperone bip
g926	Δsre1_hyp	WT_nor	0.332855	0.37326	Q7RXY1.1	1.31e-51	Large ribosomal subunit protein el32
g926	WT_hyp	WT_nor	0.321071	0.327467	Q7RXY1.1	1.31e-51	Large ribosomal subunit protein el32
g926	WT_clo	WT_nor	0.0385028	0.998354	Q7RXY1.1	1.31e-51	Large ribosomal subunit protein el32
g926	Δsre1_nor	WT_nor	-0.060773	0.999662	Q7RXY1.1	1.31e-51	Large ribosomal subunit protein el32
g926	Δsre1_clo	WT_nor	-0.173869	0.649398	Q7RXY1.1	1.31e-51	Large ribosomal subunit protein el32
g926	WT_cob	WT_nor	-0.257622	0.706011	Q7RXY1.1	1.31e-51	Large ribosomal subunit protein el32
g926	Δsre1_cob	WT_nor	-0.282177	0.31569	Q7RXY1.1	1.31e-51	Large ribosomal subunit protein el32
g925	Δsre1_hyp	WT_nor	1.0192	1.53118e-05	Q4P9X4.1	6.38e-18	Pre-mRNA-splicing factor spp2
g925	WT_hyp	WT_nor	0.884646	0.000681921	Q4P9X4.1	6.38e-18	Pre-mRNA-splicing factor spp2
g925	Δsre1_cob	WT_nor	0.650292	0.00115224	Q4P9X4.1	6.38e-18	Pre-mRNA-splicing factor spp2
g925	Δsre1_clo	WT_nor	0.169125	0.613135	Q4P9X4.1	6.38e-18	Pre-mRNA-splicing factor spp2
g925	WT_clo	WT_nor	0.00678177	0.998354	Q4P9X4.1	6.38e-18	Pre-mRNA-splicing factor spp2
g925	Δsre1_nor	WT_nor	-0.0613098	0.999662	Q4P9X4.1	6.38e-18	Pre-mRNA-splicing factor spp2
g925	WT_cob	WT_nor	-0.130746	0.843701	Q4P9X4.1	6.38e-18	Pre-mRNA-splicing factor spp2
g924	WT_hyp	WT_nor	0.952346	0.0641609	Q4P6E9.1	1.6e-58	Cofilin
g924	Δsre1_cob	WT_nor	0.870817	0.00137783	Q4P6E9.1	1.6e-58	Cofilin
g924	Δsre1_hyp	WT_nor	0.862546	0.0583983	Q4P6E9.1	1.6e-58	Cofilin
g924	Δsre1_clo	WT_nor	0.811014	0.024875	Q4P6E9.1	1.6e-58	Cofilin
g924	WT_cob	WT_nor	0.561378	0.192196	Q4P6E9.1	1.6e-58	Cofilin
g924	Δsre1_nor	WT_nor	0.154176	0.999662	Q4P6E9.1	1.6e-58	Cofilin
g924	WT_clo	WT_nor	0.0344023	0.998354	Q4P6E9.1	1.6e-58	Cofilin
g923	Δsre1_hyp	WT_nor	0.330332	0.430749	CED85063.1	6.83e-238	Hypothetical protein_g923 (Cut8)
g923	WT_hyp	WT_nor	0.0323214	0.921948	CED85063.1	6.83e-238	Hypothetical protein_g923 (Cut8)
g923	Δsre1_cob	WT_nor	-0.106725	0.612995	CED85063.1	6.83e-238	Hypothetical protein_g923 (Cut8)
g923	WT_clo	WT_nor	-0.163593	0.998354	CED85063.1	6.83e-238	Hypothetical protein_g923 (Cut8)
g923	WT_cob	WT_nor	-0.186814	0.667965	CED85063.1	6.83e-238	Hypothetical protein_g923 (Cut8)
g923	Δsre1_nor	WT_nor	-0.188654	0.999662	CED85063.1	6.83e-238	Hypothetical protein_g923 (Cut8)
g923	Δsre1_clo	WT_nor	-0.390997	0.094904	CED85063.1	6.83e-238	Hypothetical protein_g923 (Cut8)
g922	Δsre1_hyp	WT_nor	0.841637	0.361145	CED85062.1	3.16e-156	Hypothetical protein_g922 (CPL1-like)
g922	Δsre1_cob	WT_nor	0.767695	0.0136886	CED85062.1	3.16e-156	Hypothetical protein_g922 (CPL1-like)
g922	Δsre1_clo	WT_nor	0.623165	0.228264	CED85062.1	3.16e-156	Hypothetical protein_g922 (CPL1-like)
g922	Δsre1_nor	WT_nor	0.502985	0.999662	CED85062.1	3.16e-156	Hypothetical protein_g922 (CPL1-like)
g922	WT_hyp	WT_nor	0.327293	0.728276	CED85062.1	3.16e-156	Hypothetical protein_g922 (CPL1-like)
g922	WT_clo	WT_nor	-1.04687	0.998354	CED85062.1	3.16e-156	Hypothetical protein_g922 (CPL1-like)
g922	WT_cob	WT_nor	-1.96989	0.000554574	CED85062.1	3.16e-156	Hypothetical protein_g922 (CPL1-like)
g921	Δsre1_hyp	WT_nor	0.872969	0.0235214	O94476.1	6e-115	Eukaryotic translation initiation factor 6
g921	WT_hyp	WT_nor	0.351064	0.35569	O94476.1	6e-115	Eukaryotic translation initiation factor 6
g921	WT_clo	WT_nor	-0.148227	0.998354	O94476.1	6e-115	Eukaryotic translation initiation factor 6
g921	Δsre1_cob	WT_nor	-0.350318	0.208428	O94476.1	6e-115	Eukaryotic translation initiation factor 6
g921	Δsre1_nor	WT_nor	-0.365446	0.999662	O94476.1	6e-115	Eukaryotic translation initiation factor 6
g921	Δsre1_clo	WT_nor	-0.373743	0.305606	O94476.1	6e-115	Eukaryotic translation initiation factor 6
g921	WT_cob	WT_nor	-0.778325	0.0533218	O94476.1	6e-115	Eukaryotic translation initiation factor 6
g920	WT_clo	WT_nor	0.309492	0.998354	P0CR96.1	1.15e-44	Mitochondrial import inner membrane translocase subunit tim9
g920	Δsre1_cob	WT_nor	0.282943	0.0821862	P0CR96.1	1.15e-44	Mitochondrial import inner membrane translocase subunit tim9
g920	Δsre1_nor	WT_nor	0.186795	0.999662	P0CR96.1	1.15e-44	Mitochondrial import inner membrane translocase subunit tim9
g920	WT_cob	WT_nor	-0.0165032	0.97642	P0CR96.1	1.15e-44	Mitochondrial import inner membrane translocase subunit tim9
g920	Δsre1_hyp	WT_nor	-0.126439	0.746315	P0CR96.1	1.15e-44	Mitochondrial import inner membrane translocase subunit tim9
g920	Δsre1_clo	WT_nor	-0.144582	0.642449	P0CR96.1	1.15e-44	Mitochondrial import inner membrane translocase subunit tim9
g920	WT_hyp	WT_nor	-0.83447	0.0639646	P0CR96.1	1.15e-44	Mitochondrial import inner membrane translocase subunit tim9
g92	Δsre1_clo	WT_nor	0.913725	0.176488	Q2KJ22.1	6.67e-32	Ubiquitin carboxyl-terminal hydrolase mindy-1
g92	WT_clo	WT_nor	-0.23943	0.998354	Q2KJ22.1	6.67e-32	Ubiquitin carboxyl-terminal hydrolase mindy-1
g92	Δsre1_nor	WT_nor	-0.720773	0.591947	Q2KJ22.1	6.67e-32	Ubiquitin carboxyl-terminal hydrolase mindy-1
g92	Δsre1_cob	WT_nor	-0.909801	7.53152e-05	Q2KJ22.1	6.67e-32	Ubiquitin carboxyl-terminal hydrolase mindy-1
g92	WT_cob	WT_nor	-1.06785	0.0554073	Q2KJ22.1	6.67e-32	Ubiquitin carboxyl-terminal hydrolase mindy-1
g92	WT_hyp	WT_nor	-1.37414	0.000400731	Q2KJ22.1	6.67e-32	Ubiquitin carboxyl-terminal hydrolase mindy-1
g92	Δsre1_hyp	WT_nor	-1.85214	6.80601e-07	Q2KJ22.1	6.67e-32	Ubiquitin carboxyl-terminal hydrolase mindy-1
g919	Δsre1_hyp	WT_nor	0.491183	0.300699	CED85056.1	1.23e-158	Cyclin pho80-like
g919	Δsre1_nor	WT_nor	0.208152	0.999662	CED85056.1	1.23e-158	Cyclin pho80-like
g919	WT_cob	WT_nor	-0.075271	0.934457	CED85056.1	1.23e-158	Cyclin pho80-like
g919	Δsre1_cob	WT_nor	-0.184239	0.687151	CED85056.1	1.23e-158	Cyclin pho80-like
g919	WT_hyp	WT_nor	-0.2179	0.77888	CED85056.1	1.23e-158	Cyclin pho80-like
g919	WT_clo	WT_nor	-0.400397	0.998354	CED85056.1	1.23e-158	Cyclin pho80-like
g919	Δsre1_clo	WT_nor	-0.696926	0.0845181	CED85056.1	1.23e-158	Cyclin pho80-like
g918	Δsre1_cob	WT_nor	0.369664	0.114857	CED85055.1	0	Sterile alpha motif, type 2
g918	WT_cob	WT_nor	0.166094	0.763404	CED85055.1	0	Sterile alpha motif, type 2
g918	WT_clo	WT_nor	-0.0217354	0.998354	CED85055.1	0	Sterile alpha motif, type 2
g918	Δsre1_nor	WT_nor	-0.181693	0.999662	CED85055.1	0	Sterile alpha motif, type 2
g918	Δsre1_clo	WT_nor	-0.245105	0.564806	CED85055.1	0	Sterile alpha motif, type 2
g918	WT_hyp	WT_nor	-1.11331	0.000857185	CED85055.1	0	Sterile alpha motif, type 2
g918	Δsre1_hyp	WT_nor	-1.26261	4.40364e-05	CED85055.1	0	Sterile alpha motif, type 2
g917	Δsre1_hyp	WT_nor	0.480144	0.284072	Q53WK4.1	3.32e-11	Nucleosome assembly protein 1
g917	WT_hyp	WT_nor	0.468305	0.348937	Q53WK4.1	3.32e-11	Nucleosome assembly protein 1
g917	Δsre1_cob	WT_nor	0.397751	0.204693	Q53WK4.1	3.32e-11	Nucleosome assembly protein 1
g917	WT_cob	WT_nor	0.303517	0.612587	Q53WK4.1	3.32e-11	Nucleosome assembly protein 1
g917	Δsre1_clo	WT_nor	0.248959	0.587407	Q53WK4.1	3.32e-11	Nucleosome assembly protein 1
g917	WT_clo	WT_nor	0.1202	0.998354	Q53WK4.1	3.32e-11	Nucleosome assembly protein 1
g917	Δsre1_nor	WT_nor	0.104724	0.999662	Q53WK4.1	3.32e-11	Nucleosome assembly protein 1
g916	Δsre1_hyp	WT_nor	0.254354	0.534179	nohit	nohit	hypothetical protein_g916
g916	WT_clo	WT_nor	0.198435	0.998354	nohit	nohit	hypothetical protein_g916
g916	WT_hyp	WT_nor	-0.0266578	0.953817	nohit	nohit	hypothetical protein_g916
g916	Δsre1_nor	WT_nor	-0.134524	0.999662	nohit	nohit	hypothetical protein_g916
g916	WT_cob	WT_nor	-0.138177	0.871247	nohit	nohit	hypothetical protein_g916
g916	Δsre1_cob	WT_nor	-0.664986	0.0351865	nohit	nohit	hypothetical protein_g916
g916	Δsre1_clo	WT_nor	-0.737797	0.0623772	nohit	nohit	hypothetical protein_g916
g915	WT_hyp	WT_nor	0.275677	0.378154	CAC24571.1	3.72e-20	Grg1 protein
g915	Δsre1_hyp	WT_nor	0.101229	0.71174	CAC24571.1	3.72e-20	Grg1 protein
g915	WT_cob	WT_nor	-0.0525731	0.955269	CAC24571.1	3.72e-20	Grg1 protein
g915	Δsre1_nor	WT_nor	-0.0781519	0.999662	CAC24571.1	3.72e-20	Grg1 protein
g915	WT_clo	WT_nor	-0.288376	0.998354	CAC24571.1	3.72e-20	Grg1 protein
g915	Δsre1_cob	WT_nor	-0.792979	4.79751e-06	CAC24571.1	3.72e-20	Grg1 protein
g915	Δsre1_clo	WT_nor	-1.29972	7.47765e-08	CAC24571.1	3.72e-20	Grg1 protein
g914	WT_clo	WT_nor	0.0889433	0.998354	CED85051.1	3.7e-111	Hypothetical protein_g914
g914	Δsre1_nor	WT_nor	-1.11813	0.999662	CED85051.1	3.7e-111	Hypothetical protein_g914
g914	WT_hyp	WT_nor	-1.19339	0.0641655	CED85051.1	3.7e-111	Hypothetical protein_g914
g914	Δsre1_hyp	WT_nor	-1.27291	0.0838478	CED85051.1	3.7e-111	Hypothetical protein_g914
g914	WT_cob	WT_nor	-1.47465	0.0714368	CED85051.1	3.7e-111	Hypothetical protein_g914
g914	Δsre1_clo	WT_nor	-2.7918	3.15872e-06	CED85051.1	3.7e-111	Hypothetical protein_g914
g914	Δsre1_cob	WT_nor	-3.21955	1.61609e-08	CED85051.1	3.7e-111	Hypothetical protein_g914
g913	Δsre1_cob	WT_nor	0.190018	0.265078	CED85050.1	1.92e-144	Hypothetical protein_g913
g913	Δsre1_clo	WT_nor	0.148377	0.757693	CED85050.1	1.92e-144	Hypothetical protein_g913
g913	WT_clo	WT_nor	-0.0522771	0.998354	CED85050.1	1.92e-144	Hypothetical protein_g913
g913	Δsre1_nor	WT_nor	-0.219424	0.999662	CED85050.1	1.92e-144	Hypothetical protein_g913
g913	WT_cob	WT_nor	-0.287995	0.425725	CED85050.1	1.92e-144	Hypothetical protein_g913
g913	Δsre1_hyp	WT_nor	-0.371889	0.272998	CED85050.1	1.92e-144	Hypothetical protein_g913
g913	WT_hyp	WT_nor	-0.721615	0.000584451	CED85050.1	1.92e-144	Hypothetical protein_g913
g912	Δsre1_cob	WT_nor	0.588008	0.00535141	nohit	nohit	hypothetical protein_g912 (ADH_N)
g912	WT_clo	WT_nor	0.0117026	0.998354	nohit	nohit	hypothetical protein_g912 (ADH_N)
g912	Δsre1_nor	WT_nor	-0.0822372	0.999662	nohit	nohit	hypothetical protein_g912 (ADH_N)
g912	WT_cob	WT_nor	-0.269685	0.647062	nohit	nohit	hypothetical protein_g912 (ADH_N)
g912	Δsre1_hyp	WT_nor	-0.36859	0.372783	nohit	nohit	hypothetical protein_g912 (ADH_N)
g912	WT_hyp	WT_nor	-0.809029	0.0271895	nohit	nohit	hypothetical protein_g912 (ADH_N)
g912	Δsre1_clo	WT_nor	-1.11151	4.4773e-05	nohit	nohit	hypothetical protein_g912 (ADH_N)
g911	WT_clo	WT_nor	0.290224	0.998354	nohit	nohit	hypothetical protein_g911
g911	Δsre1_nor	WT_nor	-0.144179	0.999662	nohit	nohit	hypothetical protein_g911
g911	WT_cob	WT_nor	-0.323717	0.814171	nohit	nohit	hypothetical protein_g911
g911	Δsre1_clo	WT_nor	-1.50865	0.0124664	nohit	nohit	hypothetical protein_g911
g911	WT_hyp	WT_nor	-1.52348	0.0443934	nohit	nohit	hypothetical protein_g911
g911	Δsre1_cob	WT_nor	-1.87365	0.00187072	nohit	nohit	hypothetical protein_g911
g911	Δsre1_hyp	WT_nor	-2.28736	0.0084092	nohit	nohit	hypothetical protein_g911
g910	WT_clo	WT_nor	2.70965	0.998354	P53388.1	2.17e-164	Dicarboxylic amino acid permease
g910	Δsre1_hyp	WT_nor	1.67541	0.616476	P53388.1	2.17e-164	Dicarboxylic amino acid permease
g910	Δsre1_nor	WT_nor	1.01905	0.999662	P53388.1	2.17e-164	Dicarboxylic amino acid permease
g910	Δsre1_clo	WT_nor	0.795638	0.860563	P53388.1	2.17e-164	Dicarboxylic amino acid permease
g910	WT_hyp	WT_nor	0.588138	0.882523	P53388.1	2.17e-164	Dicarboxylic amino acid permease
g910	WT_cob	WT_nor	-1.2817	0.906543	P53388.1	2.17e-164	Dicarboxylic amino acid permease
g910	Δsre1_cob	WT_nor	-1.61358	0.772051	P53388.1	2.17e-164	Dicarboxylic amino acid permease
g91	Δsre1_cob	WT_nor	0.351002	0.233124	CED84280.1	0	Protein required for meiotic chromosome segregation
g91	Δsre1_clo	WT_nor	0.170405	0.662129	CED84280.1	0	Protein required for meiotic chromosome segregation
g91	WT_cob	WT_nor	-0.00972293	0.990318	CED84280.1	0	Protein required for meiotic chromosome segregation
g91	Δsre1_nor	WT_nor	-0.0368164	0.999662	CED84280.1	0	Protein required for meiotic chromosome segregation
g91	WT_hyp	WT_nor	-0.175196	0.691983	CED84280.1	0	Protein required for meiotic chromosome segregation
g91	Δsre1_hyp	WT_nor	-0.234151	0.614788	CED84280.1	0	Protein required for meiotic chromosome segregation
g91	WT_clo	WT_nor	-0.255794	0.998354	CED84280.1	0	Protein required for meiotic chromosome segregation
g909	Δsre1_hyp	WT_nor	0.339715	0.329229	nohit	nohit	hypothetical protein_g909
g909	Δsre1_clo	WT_nor	0.166287	0.565887	nohit	nohit	hypothetical protein_g909
g909	WT_cob	WT_nor	0.0422917	0.957793	nohit	nohit	hypothetical protein_g909
g909	Δsre1_cob	WT_nor	0.0418133	0.8897	nohit	nohit	hypothetical protein_g909
g909	Δsre1_nor	WT_nor	0.0159898	0.999662	nohit	nohit	hypothetical protein_g909
g909	WT_clo	WT_nor	-0.026979	0.998354	nohit	nohit	hypothetical protein_g909
g909	WT_hyp	WT_nor	-0.903075	1.27805e-05	nohit	nohit	hypothetical protein_g909
g908	Δsre1_hyp	WT_nor	1.59212	7.75261e-12	AEN14645.1	3.32e-23	Glucose repressible protein 2
g908	WT_hyp	WT_nor	1.25635	0.00012572	AEN14645.1	3.32e-23	Glucose repressible protein 2
g908	Δsre1_nor	WT_nor	0.375565	0.999662	AEN14645.1	3.32e-23	Glucose repressible protein 2
g908	WT_cob	WT_nor	0.188372	0.83112	AEN14645.1	3.32e-23	Glucose repressible protein 2
g908	Δsre1_clo	WT_nor	-0.219356	0.504241	AEN14645.1	3.32e-23	Glucose repressible protein 2
g908	Δsre1_cob	WT_nor	-0.260686	0.262864	AEN14645.1	3.32e-23	Glucose repressible protein 2
g908	WT_clo	WT_nor	-0.389699	0.998354	AEN14645.1	3.32e-23	Glucose repressible protein 2
g907	WT_clo	WT_nor	-0.139152	0.998354	P0CM43.1	2.07e-88	Protein btn1
g907	Δsre1_hyp	WT_nor	-0.157537	0.779772	P0CM43.1	2.07e-88	Protein btn1
g907	Δsre1_nor	WT_nor	-0.572908	0.999662	P0CM43.1	2.07e-88	Protein btn1
g907	Δsre1_cob	WT_nor	-0.676646	0.10554	P0CM43.1	2.07e-88	Protein btn1
g907	WT_hyp	WT_nor	-0.755345	0.102861	P0CM43.1	2.07e-88	Protein btn1
g907	Δsre1_clo	WT_nor	-0.84258	0.0598542	P0CM43.1	2.07e-88	Protein btn1
g907	WT_cob	WT_nor	-0.975577	0.0899619	P0CM43.1	2.07e-88	Protein btn1
g906	Δsre1_cob	WT_nor	1.62395	1.6188e-14	CED85041.1	4.12e-104	Hypothetical protein_g906
g906	WT_clo	WT_nor	0.0704645	0.998354	CED85041.1	4.12e-104	Hypothetical protein_g906
g906	WT_cob	WT_nor	-0.160553	0.850804	CED85041.1	4.12e-104	Hypothetical protein_g906
g906	Δsre1_nor	WT_nor	-0.16423	0.999662	CED85041.1	4.12e-104	Hypothetical protein_g906
g906	WT_hyp	WT_nor	-0.716909	0.00827139	CED85041.1	4.12e-104	Hypothetical protein_g906
g906	Δsre1_clo	WT_nor	-0.775341	0.00374334	CED85041.1	4.12e-104	Hypothetical protein_g906
g906	Δsre1_hyp	WT_nor	-1.06783	7.02592e-05	CED85041.1	4.12e-104	Hypothetical protein_g906
g905	Δsre1_clo	WT_nor	0.328544	0.119809	CED85040.1	0	Choline kinase
g905	WT_hyp	WT_nor	0.236483	0.404965	CED85040.1	0	Choline kinase
g905	WT_cob	WT_nor	0.131244	0.783451	CED85040.1	0	Choline kinase
g905	WT_clo	WT_nor	0.0863058	0.998354	CED85040.1	0	Choline kinase
g905	Δsre1_cob	WT_nor	-0.0214845	0.919282	CED85040.1	0	Choline kinase
g905	Δsre1_nor	WT_nor	-0.128738	0.999662	CED85040.1	0	Choline kinase
g905	Δsre1_hyp	WT_nor	-0.178459	0.540947	CED85040.1	0	Choline kinase
g904	WT_cob	WT_nor	0.597918	0.562648	O74198.2	3.08e-131	Sterol 24-C-methyltransferase
g904	WT_clo	WT_nor	0.460494	0.998354	O74198.2	3.08e-131	Sterol 24-C-methyltransferase
g904	WT_hyp	WT_nor	-0.760117	0.258063	O74198.2	3.08e-131	Sterol 24-C-methyltransferase
g904	Δsre1_clo	WT_nor	-1.46727	0.000240715	O74198.2	3.08e-131	Sterol 24-C-methyltransferase
g904	Δsre1_cob	WT_nor	-1.92257	4.24764e-08	O74198.2	3.08e-131	Sterol 24-C-methyltransferase
g904	Δsre1_nor	WT_nor	-1.94041	0.000169077	O74198.2	3.08e-131	Sterol 24-C-methyltransferase
g904	Δsre1_hyp	WT_nor	-2.3619	7.31967e-09	O74198.2	3.08e-131	Sterol 24-C-methyltransferase
g903	WT_hyp	WT_nor	0.490927	0.0279734	CED85038.1	2.27e-251	RNA polymerase ii transcriptional regulation mediator
g903	WT_clo	WT_nor	0.341739	0.998354	CED85038.1	2.27e-251	RNA polymerase ii transcriptional regulation mediator
g903	Δsre1_hyp	WT_nor	0.3313	0.160613	CED85038.1	2.27e-251	RNA polymerase ii transcriptional regulation mediator
g903	Δsre1_nor	WT_nor	0.264457	0.999662	CED85038.1	2.27e-251	RNA polymerase ii transcriptional regulation mediator
g903	Δsre1_cob	WT_nor	0.202134	0.403061	CED85038.1	2.27e-251	RNA polymerase ii transcriptional regulation mediator
g903	WT_cob	WT_nor	0.159454	0.742396	CED85038.1	2.27e-251	RNA polymerase ii transcriptional regulation mediator
g903	Δsre1_clo	WT_nor	0.0563147	0.852368	CED85038.1	2.27e-251	RNA polymerase ii transcriptional regulation mediator
g902	Δsre1_cob	WT_nor	2.09038	1.16404e-14	CED85037.1	1.03e-189	Gnat domain
g902	Δsre1_clo	WT_nor	0.881379	0.000241254	CED85037.1	1.03e-189	Gnat domain
g902	WT_cob	WT_nor	0.688604	0.0938311	CED85037.1	1.03e-189	Gnat domain
g902	WT_clo	WT_nor	0.167115	0.998354	CED85037.1	1.03e-189	Gnat domain
g902	Δsre1_nor	WT_nor	0.0960408	0.999662	CED85037.1	1.03e-189	Gnat domain
g902	WT_hyp	WT_nor	-0.281952	0.414715	CED85037.1	1.03e-189	Gnat domain
g902	Δsre1_hyp	WT_nor	-0.510117	0.46591	CED85037.1	1.03e-189	Gnat domain
g901	WT_cob	WT_nor	0.514695	0.2758	P0CM56.1	1.73e-222	Probable o-acetyltransferase cas1
g901	WT_clo	WT_nor	0.165715	0.998354	P0CM56.1	1.73e-222	Probable o-acetyltransferase cas1
g901	Δsre1_nor	WT_nor	0.122044	0.999662	P0CM56.1	1.73e-222	Probable o-acetyltransferase cas1
g901	Δsre1_clo	WT_nor	0.0868981	0.874102	P0CM56.1	1.73e-222	Probable o-acetyltransferase cas1
g901	Δsre1_cob	WT_nor	-0.116308	0.723	P0CM56.1	1.73e-222	Probable o-acetyltransferase cas1
g901	Δsre1_hyp	WT_nor	-0.977731	0.00375628	P0CM56.1	1.73e-222	Probable o-acetyltransferase cas1
g901	WT_hyp	WT_nor	-1.31711	6.64367e-05	P0CM56.1	1.73e-222	Probable o-acetyltransferase cas1
g900	WT_cob	WT_nor	0.576067	0.392513	CED85033.1	1.35e-89	Rlpa-like double-psi beta-barrel domain
g900	WT_clo	WT_nor	0.431527	0.998354	CED85033.1	1.35e-89	Rlpa-like double-psi beta-barrel domain
g900	Δsre1_hyp	WT_nor	0.0959391	0.840348	CED85033.1	1.35e-89	Rlpa-like double-psi beta-barrel domain
g900	Δsre1_clo	WT_nor	-0.00958406	0.982198	CED85033.1	1.35e-89	Rlpa-like double-psi beta-barrel domain
g900	Δsre1_cob	WT_nor	-0.224318	0.412248	CED85033.1	1.35e-89	Rlpa-like double-psi beta-barrel domain
g900	Δsre1_nor	WT_nor	-0.304455	0.999662	CED85033.1	1.35e-89	Rlpa-like double-psi beta-barrel domain
g900	WT_hyp	WT_nor	-0.465413	0.191741	CED85033.1	1.35e-89	Rlpa-like double-psi beta-barrel domain
g90	WT_hyp	WT_nor	0.879949	0.00239579	Q9C5C8.1	5.53e-62	Msrb2_arath peptide methionine sulfoxide reductase b2, chloroplastic
g90	Δsre1_hyp	WT_nor	0.854517	0.001898	Q9C5C8.1	5.53e-62	Msrb2_arath peptide methionine sulfoxide reductase b2, chloroplastic
g90	Δsre1_cob	WT_nor	0.255888	0.150405	Q9C5C8.1	5.53e-62	Msrb2_arath peptide methionine sulfoxide reductase b2, chloroplastic
g90	WT_cob	WT_nor	-0.00880217	0.993679	Q9C5C8.1	5.53e-62	Msrb2_arath peptide methionine sulfoxide reductase b2, chloroplastic
g90	Δsre1_nor	WT_nor	-0.0710744	0.999662	Q9C5C8.1	5.53e-62	Msrb2_arath peptide methionine sulfoxide reductase b2, chloroplastic
g90	WT_clo	WT_nor	-0.181192	0.998354	Q9C5C8.1	5.53e-62	Msrb2_arath peptide methionine sulfoxide reductase b2, chloroplastic
g90	Δsre1_clo	WT_nor	-0.348934	0.12953	Q9C5C8.1	5.53e-62	Msrb2_arath peptide methionine sulfoxide reductase b2, chloroplastic
g899	Δsre1_hyp	WT_nor	0.656383	0.00041492	Q9LHN9.1	4.18e-15	Iq domain-containing protein iqm2
g899	Δsre1_cob	WT_nor	0.266876	0.0445285	Q9LHN9.1	4.18e-15	Iq domain-containing protein iqm2
g899	WT_cob	WT_nor	0.177023	0.632134	Q9LHN9.1	4.18e-15	Iq domain-containing protein iqm2
g899	WT_hyp	WT_nor	0.103688	0.754793	Q9LHN9.1	4.18e-15	Iq domain-containing protein iqm2
g899	WT_clo	WT_nor	-0.00535673	0.998354	Q9LHN9.1	4.18e-15	Iq domain-containing protein iqm2
g899	Δsre1_nor	WT_nor	-0.0387504	0.999662	Q9LHN9.1	4.18e-15	Iq domain-containing protein iqm2
g899	Δsre1_clo	WT_nor	-0.430523	0.0897197	Q9LHN9.1	4.18e-15	Iq domain-containing protein iqm2
g898	Δsre1_clo	WT_nor	0.284096	0.25197	CED85031.1	2.96e-193	Nucleolar protein nop52/rrp1
g898	WT_cob	WT_nor	0.265178	0.569408	CED85031.1	2.96e-193	Nucleolar protein nop52/rrp1
g898	WT_clo	WT_nor	0.142067	0.998354	CED85031.1	2.96e-193	Nucleolar protein nop52/rrp1
g898	Δsre1_nor	WT_nor	0.10094	0.999662	CED85031.1	2.96e-193	Nucleolar protein nop52/rrp1
g898	Δsre1_cob	WT_nor	-0.0544282	0.848962	CED85031.1	2.96e-193	Nucleolar protein nop52/rrp1
g898	WT_hyp	WT_nor	-0.132369	0.757302	CED85031.1	2.96e-193	Nucleolar protein nop52/rrp1
g898	Δsre1_hyp	WT_nor	-0.150926	0.689127	CED85031.1	2.96e-193	Nucleolar protein nop52/rrp1
g897	WT_cob	WT_nor	0.353947	0.536573	CED85030.1	0	Pc-esterase
g897	Δsre1_cob	WT_nor	-0.00257376	0.993873	CED85030.1	0	Pc-esterase
g897	Δsre1_nor	WT_nor	-0.0434515	0.999662	CED85030.1	0	Pc-esterase
g897	WT_clo	WT_nor	-0.140313	0.998354	CED85030.1	0	Pc-esterase
g897	Δsre1_hyp	WT_nor	-0.565549	0.103315	CED85030.1	0	Pc-esterase
g897	Δsre1_clo	WT_nor	-0.755116	0.0348119	CED85030.1	0	Pc-esterase
g897	WT_hyp	WT_nor	-1.54264	8.40082e-06	CED85030.1	0	Pc-esterase
g896	WT_hyp	WT_nor	0.12018	0.756004	CED85029.1	0	P53-like transcription factor, dna-binding
g896	Δsre1_hyp	WT_nor	-0.0284	0.935072	CED85029.1	0	P53-like transcription factor, dna-binding
g896	Δsre1_nor	WT_nor	-0.0384075	0.999662	CED85029.1	0	P53-like transcription factor, dna-binding
g896	WT_clo	WT_nor	-0.090999	0.998354	CED85029.1	0	P53-like transcription factor, dna-binding
g896	WT_cob	WT_nor	-0.145339	0.729818	CED85029.1	0	P53-like transcription factor, dna-binding
g896	Δsre1_cob	WT_nor	-0.399004	0.0212629	CED85029.1	0	P53-like transcription factor, dna-binding
g896	Δsre1_clo	WT_nor	-0.428936	0.0579108	CED85029.1	0	P53-like transcription factor, dna-binding
g895	WT_hyp	WT_nor	1.62323	1.05313e-07	CED85028.1	3.48e-205	Ferm/acyl-coa-binding protein, 3-helical bundle
g895	Δsre1_hyp	WT_nor	1.45283	5.60414e-07	CED85028.1	3.48e-205	Ferm/acyl-coa-binding protein, 3-helical bundle
g895	Δsre1_cob	WT_nor	0.645142	0.0130385	CED85028.1	3.48e-205	Ferm/acyl-coa-binding protein, 3-helical bundle
g895	Δsre1_clo	WT_nor	0.592509	0.0455112	CED85028.1	3.48e-205	Ferm/acyl-coa-binding protein, 3-helical bundle
g895	WT_cob	WT_nor	0.525507	0.36312	CED85028.1	3.48e-205	Ferm/acyl-coa-binding protein, 3-helical bundle
g895	Δsre1_nor	WT_nor	0.183581	0.999662	CED85028.1	3.48e-205	Ferm/acyl-coa-binding protein, 3-helical bundle
g895	WT_clo	WT_nor	0.152289	0.998354	CED85028.1	3.48e-205	Ferm/acyl-coa-binding protein, 3-helical bundle
g894	WT_clo	WT_nor	0.0147127	0.998354	CED85027.1	0	hypothetical protein_g894 (Cupin_8)
g894	Δsre1_nor	WT_nor	-0.0624157	0.999662	CED85027.1	0	hypothetical protein_g894 (Cupin_8)
g894	WT_cob	WT_nor	-0.26852	0.477801	CED85027.1	0	hypothetical protein_g894 (Cupin_8)
g894	Δsre1_hyp	WT_nor	-0.35428	0.247383	CED85027.1	0	hypothetical protein_g894 (Cupin_8)
g894	Δsre1_cob	WT_nor	-0.502603	0.00435384	CED85027.1	0	hypothetical protein_g894 (Cupin_8)
g894	WT_hyp	WT_nor	-0.775826	0.00146197	CED85027.1	0	hypothetical protein_g894 (Cupin_8)
g894	Δsre1_clo	WT_nor	-1.02978	1.92998e-07	CED85027.1	0	hypothetical protein_g894 (Cupin_8)
g893	WT_cob	WT_nor	0.986489	0.187081	CED85026.1	1.11e-139	Hypothetical protein_g893
g893	Δsre1_nor	WT_nor	0.614382	0.999662	CED85026.1	1.11e-139	Hypothetical protein_g893
g893	Δsre1_cob	WT_nor	0.612211	0.289966	CED85026.1	1.11e-139	Hypothetical protein_g893
g893	WT_clo	WT_nor	0.125946	0.998354	CED85026.1	1.11e-139	Hypothetical protein_g893
g893	Δsre1_clo	WT_nor	-0.432506	0.510703	CED85026.1	1.11e-139	Hypothetical protein_g893
g893	Δsre1_hyp	WT_nor	-2.06607	0.000638848	CED85026.1	1.11e-139	Hypothetical protein_g893
g893	WT_hyp	WT_nor	-3.23707	5.69729e-07	CED85026.1	1.11e-139	Hypothetical protein_g893
g892	Δsre1_clo	WT_nor	0.594978	0.012727	CED85025.1	0	hypothetical protein_g892 (Pkinase)
g892	WT_cob	WT_nor	0.388379	0.332317	CED85025.1	0	hypothetical protein_g892 (Pkinase)
g892	Δsre1_cob	WT_nor	0.297416	0.13403	CED85025.1	0	hypothetical protein_g892 (Pkinase)
g892	WT_clo	WT_nor	0.0953968	0.998354	CED85025.1	0	hypothetical protein_g892 (Pkinase)
g892	WT_hyp	WT_nor	0.051242	0.888264	CED85025.1	0	hypothetical protein_g892 (Pkinase)
g892	Δsre1_nor	WT_nor	-0.00859812	0.999662	CED85025.1	0	hypothetical protein_g892 (Pkinase)
g892	Δsre1_hyp	WT_nor	-0.0674001	0.891287	CED85025.1	0	hypothetical protein_g892 (Pkinase)
g891	Δsre1_cob	WT_nor	0.895658	6.29461e-05	O13830.1	6.83e-41	Probable peptidyl-tRNA hydrolase 2
g891	WT_hyp	WT_nor	0.644753	0.0335765	O13830.1	6.83e-41	Probable peptidyl-tRNA hydrolase 2
g891	WT_cob	WT_nor	0.607658	0.146742	O13830.1	6.83e-41	Probable peptidyl-tRNA hydrolase 2
g891	Δsre1_hyp	WT_nor	0.491169	0.0954211	O13830.1	6.83e-41	Probable peptidyl-tRNA hydrolase 2
g891	Δsre1_nor	WT_nor	0.378873	0.999662	O13830.1	6.83e-41	Probable peptidyl-tRNA hydrolase 2
g891	WT_clo	WT_nor	0.322317	0.998354	O13830.1	6.83e-41	Probable peptidyl-tRNA hydrolase 2
g891	Δsre1_clo	WT_nor	0.277693	0.411226	O13830.1	6.83e-41	Probable peptidyl-tRNA hydrolase 2
g890	Δsre1_cob	WT_nor	1.86491	5.66028e-13	O94564.1	1.25e-80	Zinc-type alcohol dehydrogenase-like protein c1773.06c
g890	Δsre1_hyp	WT_nor	1.21526	0.0206538	O94564.1	1.25e-80	Zinc-type alcohol dehydrogenase-like protein c1773.06c
g890	WT_cob	WT_nor	1.07877	0.0877504	O94564.1	1.25e-80	Zinc-type alcohol dehydrogenase-like protein c1773.06c
g890	WT_hyp	WT_nor	0.624072	0.430718	O94564.1	1.25e-80	Zinc-type alcohol dehydrogenase-like protein c1773.06c
g890	Δsre1_nor	WT_nor	0.203702	0.999662	O94564.1	1.25e-80	Zinc-type alcohol dehydrogenase-like protein c1773.06c
g890	WT_clo	WT_nor	0.0252074	0.998354	O94564.1	1.25e-80	Zinc-type alcohol dehydrogenase-like protein c1773.06c
g890	Δsre1_clo	WT_nor	-0.515092	0.126085	O94564.1	1.25e-80	Zinc-type alcohol dehydrogenase-like protein c1773.06c
g89	Δsre1_hyp	WT_nor	2.31958	0.000191192	CED84282.1	9.49e-195	Hypothetical protein_g89 (BIM1-like_dom)
g89	WT_hyp	WT_nor	1.76252	0.000725438	CED84282.1	9.49e-195	Hypothetical protein_g89 (BIM1-like_dom)
g89	WT_cob	WT_nor	0.139176	0.912531	CED84282.1	9.49e-195	Hypothetical protein_g89 (BIM1-like_dom)
g89	WT_clo	WT_nor	0.018905	0.998354	CED84282.1	9.49e-195	Hypothetical protein_g89 (BIM1-like_dom)
g89	Δsre1_clo	WT_nor	-0.11768	0.899716	CED84282.1	9.49e-195	Hypothetical protein_g89 (BIM1-like_dom)
g89	Δsre1_nor	WT_nor	-0.390725	0.999662	CED84282.1	9.49e-195	Hypothetical protein_g89 (BIM1-like_dom)
g89	Δsre1_cob	WT_nor	-0.639728	0.31482	CED84282.1	9.49e-195	Hypothetical protein_g89 (BIM1-like_dom)
g889	WT_clo	WT_nor	0.00631791	0.998691	CED85048.1	1.95e-35	Armadillo-type fold
g889	Δsre1_nor	WT_nor	-0.0864124	0.999662	CED85048.1	1.95e-35	Armadillo-type fold
g889	WT_cob	WT_nor	-1.26104	0.0820526	CED85048.1	1.95e-35	Armadillo-type fold
g889	Δsre1_clo	WT_nor	-2.24736	0.00013927	CED85048.1	1.95e-35	Armadillo-type fold
g889	WT_hyp	WT_nor	-2.63973	0.000124807	CED85048.1	1.95e-35	Armadillo-type fold
g889	Δsre1_cob	WT_nor	-3.50359	9.70241e-08	CED85048.1	1.95e-35	Armadillo-type fold
g889	Δsre1_hyp	WT_nor	-3.69375	7.79225e-06	CED85048.1	1.95e-35	Armadillo-type fold
g888	Δsre1_nor	WT_nor	0.058786	0.999662	nohit	nohit	hypothetical protein_g888
g888	WT_clo	WT_nor	-0.0866355	0.998354	nohit	nohit	hypothetical protein_g888
g888	WT_cob	WT_nor	-0.849201	0.257178	nohit	nohit	hypothetical protein_g888
g888	Δsre1_clo	WT_nor	-1.75397	0.000390271	nohit	nohit	hypothetical protein_g888
g888	Δsre1_hyp	WT_nor	-2.22493	0.000421399	nohit	nohit	hypothetical protein_g888
g888	WT_hyp	WT_nor	-2.46912	0.000976979	nohit	nohit	hypothetical protein_g888
g888	Δsre1_cob	WT_nor	-2.93226	7.64706e-09	nohit	nohit	hypothetical protein_g888
g887	WT_clo	WT_nor	-0.0308833	0.998354	P53388.1	2.17e-164	Dicarboxylic amino acid permease
g887	Δsre1_nor	WT_nor	-0.545793	0.999662	P53388.1	2.17e-164	Dicarboxylic amino acid permease
g887	Δsre1_hyp	WT_nor	-1.09672	0.672529	P53388.1	2.17e-164	Dicarboxylic amino acid permease
g887	WT_cob	WT_nor	-1.60057	0.688379	P53388.1	2.17e-164	Dicarboxylic amino acid permease
g887	Δsre1_cob	WT_nor	-2.85675	0.205176	P53388.1	2.17e-164	Dicarboxylic amino acid permease
g887	Δsre1_clo	WT_nor	-3.18028	0.211539	P53388.1	2.17e-164	Dicarboxylic amino acid permease
g887	WT_hyp	WT_nor	-3.31685	0.203241	P53388.1	2.17e-164	Dicarboxylic amino acid permease
g886	WT_hyp	WT_nor	0.594873	0.0723597	Q4R599.1	1.49e-30	Translin-associated protein x
g886	Δsre1_hyp	WT_nor	0.424427	0.185868	Q4R599.1	1.49e-30	Translin-associated protein x
g886	Δsre1_cob	WT_nor	0.398621	0.0920598	Q4R599.1	1.49e-30	Translin-associated protein x
g886	Δsre1_nor	WT_nor	0.256479	0.999662	Q4R599.1	1.49e-30	Translin-associated protein x
g886	WT_clo	WT_nor	0.0841482	0.998354	Q4R599.1	1.49e-30	Translin-associated protein x
g886	WT_cob	WT_nor	-0.032256	0.966385	Q4R599.1	1.49e-30	Translin-associated protein x
g886	Δsre1_clo	WT_nor	-0.161268	0.670214	Q4R599.1	1.49e-30	Translin-associated protein x
g885	WT_clo	WT_nor	-0.00939723	0.998354	CED85023.1	0	Zn(2)-c6 fungal-type dna-binding domain
g885	Δsre1_nor	WT_nor	-0.247885	0.999662	CED85023.1	0	Zn(2)-c6 fungal-type dna-binding domain
g885	WT_cob	WT_nor	-0.28999	0.581797	CED85023.1	0	Zn(2)-c6 fungal-type dna-binding domain
g885	Δsre1_clo	WT_nor	-0.874644	0.00157358	CED85023.1	0	Zn(2)-c6 fungal-type dna-binding domain
g885	Δsre1_cob	WT_nor	-0.971646	2.24454e-05	CED85023.1	0	Zn(2)-c6 fungal-type dna-binding domain
g885	WT_hyp	WT_nor	-0.972058	0.00575841	CED85023.1	0	Zn(2)-c6 fungal-type dna-binding domain
g885	Δsre1_hyp	WT_nor	-1.07426	0.0326347	CED85023.1	0	Zn(2)-c6 fungal-type dna-binding domain
g884	Δsre1_cob	WT_nor	0.269541	0.0916937	CED85022.1	0	hypothetical protein_g884 (GOST_TM)
g884	WT_clo	WT_nor	-0.0877971	0.998354	CED85022.1	0	hypothetical protein_g884 (GOST_TM)
g884	Δsre1_nor	WT_nor	-0.0912242	0.999662	CED85022.1	0	hypothetical protein_g884 (GOST_TM)
g884	WT_cob	WT_nor	-0.0922965	0.827241	CED85022.1	0	hypothetical protein_g884 (GOST_TM)
g884	WT_hyp	WT_nor	-0.447878	0.0283027	CED85022.1	0	hypothetical protein_g884 (GOST_TM)
g884	Δsre1_clo	WT_nor	-0.462977	0.0302915	CED85022.1	0	hypothetical protein_g884 (GOST_TM)
g884	Δsre1_hyp	WT_nor	-0.624972	0.00284465	CED85022.1	0	hypothetical protein_g884 (GOST_TM)
g883	WT_cob	WT_nor	0.142965	0.781014	CED85021.1	1.97e-226	Pkinase-domain-containing protein
g883	Δsre1_nor	WT_nor	0.0116547	0.999662	CED85021.1	1.97e-226	Pkinase-domain-containing protein
g883	WT_clo	WT_nor	-0.0326692	0.998354	CED85021.1	1.97e-226	Pkinase-domain-containing protein
g883	Δsre1_cob	WT_nor	-0.118906	0.572321	CED85021.1	1.97e-226	Pkinase-domain-containing protein
g883	Δsre1_clo	WT_nor	-0.22689	0.375564	CED85021.1	1.97e-226	Pkinase-domain-containing protein
g883	WT_hyp	WT_nor	-0.870523	0.000218023	CED85021.1	1.97e-226	Pkinase-domain-containing protein
g883	Δsre1_hyp	WT_nor	-1.01861	1.36387e-06	CED85021.1	1.97e-226	Pkinase-domain-containing protein
g882	Δsre1_cob	WT_nor	1.02859	1.44217e-09	P0CR46.1	7.64e-46	Sensitive to high expression protein 9 homolog, mitochondrial
g882	Δsre1_clo	WT_nor	0.660424	0.00198353	P0CR46.1	7.64e-46	Sensitive to high expression protein 9 homolog, mitochondrial
g882	WT_hyp	WT_nor	0.529504	0.136496	P0CR46.1	7.64e-46	Sensitive to high expression protein 9 homolog, mitochondrial
g882	Δsre1_nor	WT_nor	0.0866592	0.999662	P0CR46.1	7.64e-46	Sensitive to high expression protein 9 homolog, mitochondrial
g882	Δsre1_hyp	WT_nor	0.0524848	0.907669	P0CR46.1	7.64e-46	Sensitive to high expression protein 9 homolog, mitochondrial
g882	WT_clo	WT_nor	-0.124084	0.998354	P0CR46.1	7.64e-46	Sensitive to high expression protein 9 homolog, mitochondrial
g882	WT_cob	WT_nor	-0.184535	0.695355	P0CR46.1	7.64e-46	Sensitive to high expression protein 9 homolog, mitochondrial
g881	Δsre1_cob	WT_nor	1.03963	1.16001e-08	O80358.1	7.52e-62	Formamidopyrimidine-DNAglycosylase
g881	Δsre1_clo	WT_nor	0.401932	0.146272	O80358.1	7.52e-62	Formamidopyrimidine-DNAglycosylase
g881	Δsre1_nor	WT_nor	0.149237	0.999662	O80358.1	7.52e-62	Formamidopyrimidine-DNAglycosylase
g881	WT_cob	WT_nor	-0.037686	0.953336	O80358.1	7.52e-62	Formamidopyrimidine-DNAglycosylase
g881	WT_clo	WT_nor	-0.293087	0.998354	O80358.1	7.52e-62	Formamidopyrimidine-DNAglycosylase
g881	Δsre1_hyp	WT_nor	-0.340926	0.407907	O80358.1	7.52e-62	Formamidopyrimidine-DNAglycosylase
g881	WT_hyp	WT_nor	-0.617511	0.036143	O80358.1	7.52e-62	Formamidopyrimidine-DNAglycosylase
g880	WT_cob	WT_nor	0.0263054	0.977483	O14299.1	1.32e-218	Map kinase kinase kinase wis4
g880	Δsre1_nor	WT_nor	-0.112548	0.999662	O14299.1	1.32e-218	Map kinase kinase kinase wis4
g880	WT_clo	WT_nor	-0.16186	0.998354	O14299.1	1.32e-218	Map kinase kinase kinase wis4
g880	Δsre1_cob	WT_nor	-0.377784	0.24803	O14299.1	1.32e-218	Map kinase kinase kinase wis4
g880	Δsre1_clo	WT_nor	-0.402119	0.314832	O14299.1	1.32e-218	Map kinase kinase kinase wis4
g880	WT_hyp	WT_nor	-1.7925	6.50395e-08	O14299.1	1.32e-218	Map kinase kinase kinase wis4
g880	Δsre1_hyp	WT_nor	-2.02021	2.32064e-08	O14299.1	1.32e-218	Map kinase kinase kinase wis4
g88	WT_cob	WT_nor	0.039563	0.961472	CED84283.1	5.2e-288	Hypothetical protein_g88
g88	WT_clo	WT_nor	-0.0536606	0.998354	CED84283.1	5.2e-288	Hypothetical protein_g88
g88	Δsre1_nor	WT_nor	-0.175672	0.999662	CED84283.1	5.2e-288	Hypothetical protein_g88
g88	WT_hyp	WT_nor	-0.77684	0.0774598	CED84283.1	5.2e-288	Hypothetical protein_g88
g88	Δsre1_hyp	WT_nor	-1.13494	9.80614e-05	CED84283.1	5.2e-288	Hypothetical protein_g88
g88	Δsre1_clo	WT_nor	-1.19068	5.66866e-06	CED84283.1	5.2e-288	Hypothetical protein_g88
g88	Δsre1_cob	WT_nor	-1.43386	4.18656e-07	CED84283.1	5.2e-288	Hypothetical protein_g88
g879	Δsre1_clo	WT_nor	0.365329	0.245561	CED85017.1	0	Hypothetical protein_g879
g879	Δsre1_hyp	WT_nor	0.297091	0.363406	CED85017.1	0	Hypothetical protein_g879
g879	WT_hyp	WT_nor	0.092892	0.784347	CED85017.1	0	Hypothetical protein_g879
g879	WT_cob	WT_nor	0.0888463	0.895327	CED85017.1	0	Hypothetical protein_g879
g879	Δsre1_nor	WT_nor	0.0171795	0.999662	CED85017.1	0	Hypothetical protein_g879
g879	WT_clo	WT_nor	-0.0208069	0.998354	CED85017.1	0	Hypothetical protein_g879
g879	Δsre1_cob	WT_nor	-0.200094	0.409994	CED85017.1	0	Hypothetical protein_g879
g878	WT_hyp	WT_nor	0.538682	0.0206203	H1AE12.1	6.24e-221	Egcr1_crynh
g878	Δsre1_hyp	WT_nor	0.396802	0.0841694	H1AE12.1	6.24e-221	Egcr1_crynh
g878	WT_cob	WT_nor	0.202616	0.592296	H1AE12.1	6.24e-221	Egcr1_crynh
g878	Δsre1_clo	WT_nor	0.16669	0.561175	H1AE12.1	6.24e-221	Egcr1_crynh
g878	Δsre1_nor	WT_nor	0.125908	0.999662	H1AE12.1	6.24e-221	Egcr1_crynh
g878	WT_clo	WT_nor	0.0853806	0.998354	H1AE12.1	6.24e-221	Egcr1_crynh
g878	Δsre1_cob	WT_nor	-0.256734	0.142242	H1AE12.1	6.24e-221	Egcr1_crynh
g877	WT_clo	WT_nor	0.083897	0.998354	CED85015.1	0	Cytochrome p450 cyp2 subfamily
g877	Δsre1_nor	WT_nor	0.015618	0.999662	CED85015.1	0	Cytochrome p450 cyp2 subfamily
g877	Δsre1_hyp	WT_nor	-0.256991	0.457285	CED85015.1	0	Cytochrome p450 cyp2 subfamily
g877	WT_cob	WT_nor	-0.456101	0.542182	CED85015.1	0	Cytochrome p450 cyp2 subfamily
g877	Δsre1_clo	WT_nor	-0.543165	0.0488676	CED85015.1	0	Cytochrome p450 cyp2 subfamily
g877	WT_hyp	WT_nor	-1.66276	8.84866e-05	CED85015.1	0	Cytochrome p450 cyp2 subfamily
g877	Δsre1_cob	WT_nor	-2.3166	1.7925e-13	CED85015.1	0	Cytochrome p450 cyp2 subfamily
g876	Δsre1_cob	WT_nor	0.883414	0.00240646	CED85014.1	2.71e-142	Hypothetical protein_g876
g876	WT_hyp	WT_nor	0.882805	0.048866	CED85014.1	2.71e-142	Hypothetical protein_g876
g876	Δsre1_hyp	WT_nor	0.594138	0.123834	CED85014.1	2.71e-142	Hypothetical protein_g876
g876	Δsre1_clo	WT_nor	0.50416	0.261007	CED85014.1	2.71e-142	Hypothetical protein_g876
g876	WT_cob	WT_nor	0.212744	0.766442	CED85014.1	2.71e-142	Hypothetical protein_g876
g876	Δsre1_nor	WT_nor	0.0706363	0.999662	CED85014.1	2.71e-142	Hypothetical protein_g876
g876	WT_clo	WT_nor	-0.107138	0.998354	CED85014.1	2.71e-142	Hypothetical protein_g876
g875	Δsre1_hyp	WT_nor	0.0859795	0.782803	D4AUF1.1	5.33e-41	hypothetical protein_g875 (DUF1996)
g875	Δsre1_clo	WT_nor	0.0676625	0.876396	D4AUF1.1	5.33e-41	hypothetical protein_g875 (DUF1996)
g875	Δsre1_nor	WT_nor	0.0354379	0.999662	D4AUF1.1	5.33e-41	hypothetical protein_g875 (DUF1996)
g875	Δsre1_cob	WT_nor	-0.0181753	0.959305	D4AUF1.1	5.33e-41	hypothetical protein_g875 (DUF1996)
g875	WT_hyp	WT_nor	-0.0498911	0.878466	D4AUF1.1	5.33e-41	hypothetical protein_g875 (DUF1996)
g875	WT_cob	WT_nor	-0.0521883	0.930457	D4AUF1.1	5.33e-41	hypothetical protein_g875 (DUF1996)
g875	WT_clo	WT_nor	-0.114872	0.998354	D4AUF1.1	5.33e-41	hypothetical protein_g875 (DUF1996)
g874	Δsre1_cob	WT_nor	0.493787	0.00109465	O13845.2	1.46e-55	Rna-binding protein rsd1
g874	Δsre1_clo	WT_nor	0.424226	0.0423734	O13845.2	1.46e-55	Rna-binding protein rsd1
g874	WT_hyp	WT_nor	0.247569	0.259615	O13845.2	1.46e-55	Rna-binding protein rsd1
g874	Δsre1_hyp	WT_nor	0.215412	0.372973	O13845.2	1.46e-55	Rna-binding protein rsd1
g874	WT_cob	WT_nor	0.141012	0.763404	O13845.2	1.46e-55	Rna-binding protein rsd1
g874	Δsre1_nor	WT_nor	0.0810102	0.999662	O13845.2	1.46e-55	Rna-binding protein rsd1
g874	WT_clo	WT_nor	-0.0445596	0.998354	O13845.2	1.46e-55	Rna-binding protein rsd1
g873	Δsre1_clo	WT_nor	1.28255	1.68277e-06	Q6TLK4.1	2.04e-17	Rho gtpase-activating protein 27
g873	Δsre1_cob	WT_nor	0.620576	0.0496946	Q6TLK4.1	2.04e-17	Rho gtpase-activating protein 27
g873	WT_cob	WT_nor	0.508504	0.468368	Q6TLK4.1	2.04e-17	Rho gtpase-activating protein 27
g873	WT_clo	WT_nor	0.18768	0.998354	Q6TLK4.1	2.04e-17	Rho gtpase-activating protein 27
g873	WT_hyp	WT_nor	0.0221783	0.953161	Q6TLK4.1	2.04e-17	Rho gtpase-activating protein 27
g873	Δsre1_hyp	WT_nor	-0.0684295	0.923575	Q6TLK4.1	2.04e-17	Rho gtpase-activating protein 27
g873	Δsre1_nor	WT_nor	-0.167362	0.999662	Q6TLK4.1	2.04e-17	Rho gtpase-activating protein 27
g872	WT_cob	WT_nor	0.157708	0.78613	nohit	nohit	hypothetical protein_g872 (Pkinase)
g872	WT_clo	WT_nor	-0.0106391	0.998354	nohit	nohit	hypothetical protein_g872 (Pkinase)
g872	Δsre1_nor	WT_nor	-0.18268	0.999662	nohit	nohit	hypothetical protein_g872 (Pkinase)
g872	Δsre1_clo	WT_nor	-0.253802	0.403221	nohit	nohit	hypothetical protein_g872 (Pkinase)
g872	WT_hyp	WT_nor	-0.429246	0.154824	nohit	nohit	hypothetical protein_g872 (Pkinase)
g872	Δsre1_cob	WT_nor	-0.518597	0.0392716	nohit	nohit	hypothetical protein_g872 (Pkinase)
g872	Δsre1_hyp	WT_nor	-0.595624	0.0674261	nohit	nohit	hypothetical protein_g872 (Pkinase)
g871	WT_hyp	WT_nor	1.54213	1.37843e-06	CED85008.1	4.3e-75	hypothetical protein_g871 (PCI)
g871	Δsre1_clo	WT_nor	1.4336	8.02935e-08	CED85008.1	4.3e-75	hypothetical protein_g871 (PCI)
g871	Δsre1_cob	WT_nor	0.979144	0.000344	CED85008.1	4.3e-75	hypothetical protein_g871 (PCI)
g871	Δsre1_hyp	WT_nor	0.972703	0.00245919	CED85008.1	4.3e-75	hypothetical protein_g871 (PCI)
g871	WT_cob	WT_nor	0.434424	0.438759	CED85008.1	4.3e-75	hypothetical protein_g871 (PCI)
g871	WT_clo	WT_nor	0.429428	0.998354	CED85008.1	4.3e-75	hypothetical protein_g871 (PCI)
g871	Δsre1_nor	WT_nor	0.143436	0.999662	CED85008.1	4.3e-75	hypothetical protein_g871 (PCI)
g870	Δsre1_clo	WT_nor	0.705629	0.217991	P87041.3	2.01e-61	Udp-galactose transporter
g870	WT_cob	WT_nor	-0.0386099	0.97642	P87041.3	2.01e-61	Udp-galactose transporter
g870	Δsre1_cob	WT_nor	-0.0865844	0.875501	P87041.3	2.01e-61	Udp-galactose transporter
g870	WT_clo	WT_nor	-0.268161	0.998354	P87041.3	2.01e-61	Udp-galactose transporter
g870	Δsre1_nor	WT_nor	-0.351776	0.999662	P87041.3	2.01e-61	Udp-galactose transporter
g870	WT_hyp	WT_nor	-0.868184	0.0788311	P87041.3	2.01e-61	Udp-galactose transporter
g870	Δsre1_hyp	WT_nor	-0.896264	0.082399	P87041.3	2.01e-61	Udp-galactose transporter
g87	WT_clo	WT_nor	0.116636	0.998354	CED84285.1	0	Polyadenylate-binding protein (rrm superfamily)
g87	Δsre1_nor	WT_nor	0.107692	0.999662	CED84285.1	0	Polyadenylate-binding protein (rrm superfamily)
g87	WT_cob	WT_nor	0.068729	0.88272	CED84285.1	0	Polyadenylate-binding protein (rrm superfamily)
g87	Δsre1_hyp	WT_nor	-0.40351	0.32921	CED84285.1	0	Polyadenylate-binding protein (rrm superfamily)
g87	WT_hyp	WT_nor	-0.723238	0.000586906	CED84285.1	0	Polyadenylate-binding protein (rrm superfamily)
g87	Δsre1_cob	WT_nor	-0.842467	0.000117115	CED84285.1	0	Polyadenylate-binding protein (rrm superfamily)
g87	Δsre1_clo	WT_nor	-1.12848	3.2108e-07	CED84285.1	0	Polyadenylate-binding protein (rrm superfamily)
g869	Δsre1_clo	WT_nor	0.461597	0.11478	P08092.2	1.4e-93	Negative regulator of sexual conjugation and meiosis
g869	WT_hyp	WT_nor	0.208056	0.573891	P08092.2	1.4e-93	Negative regulator of sexual conjugation and meiosis
g869	WT_cob	WT_nor	-0.191204	0.739221	P08092.2	1.4e-93	Negative regulator of sexual conjugation and meiosis
g869	Δsre1_cob	WT_nor	-0.20495	0.417587	P08092.2	1.4e-93	Negative regulator of sexual conjugation and meiosis
g869	WT_clo	WT_nor	-0.367939	0.998354	P08092.2	1.4e-93	Negative regulator of sexual conjugation and meiosis
g869	Δsre1_nor	WT_nor	-0.378532	0.999662	P08092.2	1.4e-93	Negative regulator of sexual conjugation and meiosis
g869	Δsre1_hyp	WT_nor	-0.429108	0.130323	P08092.2	1.4e-93	Negative regulator of sexual conjugation and meiosis
g868	Δsre1_clo	WT_nor	1.66164	0.0138254	CED85004.1	1.62e-110	Hypothetical protein_g868
g868	Δsre1_cob	WT_nor	1.01466	0.143959	CED85004.1	1.62e-110	Hypothetical protein_g868
g868	WT_cob	WT_nor	0.19215	0.874208	CED85004.1	1.62e-110	Hypothetical protein_g868
g868	Δsre1_nor	WT_nor	0.191839	0.999662	CED85004.1	1.62e-110	Hypothetical protein_g868
g868	WT_clo	WT_nor	-0.278841	0.998354	CED85004.1	1.62e-110	Hypothetical protein_g868
g868	Δsre1_hyp	WT_nor	-1.13551	0.218633	CED85004.1	1.62e-110	Hypothetical protein_g868
g868	WT_hyp	WT_nor	-1.66487	0.0215405	CED85004.1	1.62e-110	Hypothetical protein_g868
g867	Δsre1_hyp	WT_nor	0.279967	0.326045	P32386.2	5.47e-235	ATP-dependent bile acid permease
g867	Δsre1_nor	WT_nor	0.0750344	0.999662	P32386.2	5.47e-235	ATP-dependent bile acid permease
g867	WT_clo	WT_nor	0.0656704	0.998354	P32386.2	5.47e-235	ATP-dependent bile acid permease
g867	WT_cob	WT_nor	0.0591142	0.929979	P32386.2	5.47e-235	ATP-dependent bile acid permease
g867	WT_hyp	WT_nor	-0.34518	0.615188	P32386.2	5.47e-235	ATP-dependent bile acid permease
g867	Δsre1_clo	WT_nor	-0.377867	0.248182	P32386.2	5.47e-235	ATP-dependent bile acid permease
g867	Δsre1_cob	WT_nor	-0.385603	0.218159	P32386.2	5.47e-235	ATP-dependent bile acid permease
g866	WT_clo	WT_nor	0.190222	0.998354	O36025.1	1.87e-13	Gyf domain-containing protein mpd2
g866	Δsre1_nor	WT_nor	-0.0677825	0.999662	O36025.1	1.87e-13	Gyf domain-containing protein mpd2
g866	WT_cob	WT_nor	-0.103949	0.83797	O36025.1	1.87e-13	Gyf domain-containing protein mpd2
g866	WT_hyp	WT_nor	-0.216494	0.637565	O36025.1	1.87e-13	Gyf domain-containing protein mpd2
g866	Δsre1_clo	WT_nor	-0.260329	0.317672	O36025.1	1.87e-13	Gyf domain-containing protein mpd2
g866	Δsre1_hyp	WT_nor	-0.539441	0.148047	O36025.1	1.87e-13	Gyf domain-containing protein mpd2
g866	Δsre1_cob	WT_nor	-0.657802	0.00141517	O36025.1	1.87e-13	Gyf domain-containing protein mpd2
g865	Δsre1_hyp	WT_nor	0.172958	0.663633	CED85001.1	1.76e-165	Ribonuclease e inhibitor rraa/dimethylmenaquinone methyltransferase
g865	WT_cob	WT_nor	0.0822174	0.89319	CED85001.1	1.76e-165	Ribonuclease e inhibitor rraa/dimethylmenaquinone methyltransferase
g865	WT_clo	WT_nor	-0.0506721	0.998354	CED85001.1	1.76e-165	Ribonuclease e inhibitor rraa/dimethylmenaquinone methyltransferase
g865	Δsre1_nor	WT_nor	-0.0721915	0.999662	CED85001.1	1.76e-165	Ribonuclease e inhibitor rraa/dimethylmenaquinone methyltransferase
g865	Δsre1_cob	WT_nor	-0.75873	0.000866848	CED85001.1	1.76e-165	Ribonuclease e inhibitor rraa/dimethylmenaquinone methyltransferase
g865	WT_hyp	WT_nor	-0.81703	0.00454823	CED85001.1	1.76e-165	Ribonuclease e inhibitor rraa/dimethylmenaquinone methyltransferase
g865	Δsre1_clo	WT_nor	-1.30862	4.06209e-06	CED85001.1	1.76e-165	Ribonuclease e inhibitor rraa/dimethylmenaquinone methyltransferase
g864	WT_clo	WT_nor	0.301816	0.998354	CED85000.1	3e-130	Hypothetical protein_g864
g864	Δsre1_cob	WT_nor	0.039845	0.913868	CED85000.1	3e-130	Hypothetical protein_g864
g864	Δsre1_hyp	WT_nor	-0.0336003	0.951633	CED85000.1	3e-130	Hypothetical protein_g864
g864	Δsre1_nor	WT_nor	-0.156235	0.999662	CED85000.1	3e-130	Hypothetical protein_g864
g864	Δsre1_clo	WT_nor	-0.192662	0.678933	CED85000.1	3e-130	Hypothetical protein_g864
g864	WT_cob	WT_nor	-0.242611	0.676812	CED85000.1	3e-130	Hypothetical protein_g864
g864	WT_hyp	WT_nor	-0.244642	0.510307	CED85000.1	3e-130	Hypothetical protein_g864
g863	Δsre1_clo	WT_nor	0.453918	0.061397	Q4P5F9.1	3.38e-45	U2 small nuclear ribonucleoprotein a'
g863	Δsre1_cob	WT_nor	0.452095	0.0201734	Q4P5F9.1	3.38e-45	U2 small nuclear ribonucleoprotein a'
g863	Δsre1_hyp	WT_nor	0.211404	0.520329	Q4P5F9.1	3.38e-45	U2 small nuclear ribonucleoprotein a'
g863	WT_hyp	WT_nor	0.138257	0.634034	Q4P5F9.1	3.38e-45	U2 small nuclear ribonucleoprotein a'
g863	Δsre1_nor	WT_nor	0.0828646	0.999662	Q4P5F9.1	3.38e-45	U2 small nuclear ribonucleoprotein a'
g863	WT_clo	WT_nor	0.0109655	0.998354	Q4P5F9.1	3.38e-45	U2 small nuclear ribonucleoprotein a'
g863	WT_cob	WT_nor	-0.0767922	0.895639	Q4P5F9.1	3.38e-45	U2 small nuclear ribonucleoprotein a'
g862	Δsre1_hyp	WT_nor	0.361431	0.216773	F1SYB2.1	4.84e-97	Cytochrome p450 monooxygenase 124
g862	Δsre1_nor	WT_nor	-0.0530091	0.999662	F1SYB2.1	4.84e-97	Cytochrome p450 monooxygenase 124
g862	WT_clo	WT_nor	-0.252777	0.998354	F1SYB2.1	4.84e-97	Cytochrome p450 monooxygenase 124
g862	WT_hyp	WT_nor	-0.343921	0.217508	F1SYB2.1	4.84e-97	Cytochrome p450 monooxygenase 124
g862	Δsre1_clo	WT_nor	-0.349398	0.249774	F1SYB2.1	4.84e-97	Cytochrome p450 monooxygenase 124
g862	WT_cob	WT_nor	-0.741972	0.0103619	F1SYB2.1	4.84e-97	Cytochrome p450 monooxygenase 124
g862	Δsre1_cob	WT_nor	-0.919163	2.13905e-06	F1SYB2.1	4.84e-97	Cytochrome p450 monooxygenase 124
g861	Δsre1_clo	WT_nor	-0.133625	0.677756	P56092.1	2.66e-109	Protein epd1
g861	WT_cob	WT_nor	-0.14204	0.802706	P56092.1	2.66e-109	Protein epd1
g861	WT_clo	WT_nor	-0.254819	0.998354	P56092.1	2.66e-109	Protein epd1
g861	Δsre1_nor	WT_nor	-0.328993	0.999662	P56092.1	2.66e-109	Protein epd1
g861	Δsre1_cob	WT_nor	-0.343095	0.0904995	P56092.1	2.66e-109	Protein epd1
g861	Δsre1_hyp	WT_nor	-0.78802	0.00371225	P56092.1	2.66e-109	Protein epd1
g861	WT_hyp	WT_nor	-0.88557	0.0215381	P56092.1	2.66e-109	Protein epd1
g860	Δsre1_hyp	WT_nor	0.6666	0.0245134	CED84996.1	5.03e-126	hypothetical protein_g860 (DUF4149)
g860	WT_hyp	WT_nor	0.261526	0.595542	CED84996.1	5.03e-126	hypothetical protein_g860 (DUF4149)
g860	Δsre1_nor	WT_nor	0.17748	0.999662	CED84996.1	5.03e-126	hypothetical protein_g860 (DUF4149)
g860	Δsre1_clo	WT_nor	0.0780991	0.842161	CED84996.1	5.03e-126	hypothetical protein_g860 (DUF4149)
g860	WT_clo	WT_nor	-0.043432	0.998354	CED84996.1	5.03e-126	hypothetical protein_g860 (DUF4149)
g860	Δsre1_cob	WT_nor	-0.0602715	0.84038	CED84996.1	5.03e-126	hypothetical protein_g860 (DUF4149)
g860	WT_cob	WT_nor	-0.103411	0.868354	CED84996.1	5.03e-126	hypothetical protein_g860 (DUF4149)
g86	WT_hyp	WT_nor	0.355962	0.450222	Q9P6K3.1	6.73e-92	Cub1_schpo cub1 family protein c30c2.08
g86	Δsre1_hyp	WT_nor	0.339038	0.540448	Q9P6K3.1	6.73e-92	Cub1_schpo cub1 family protein c30c2.08
g86	WT_clo	WT_nor	-0.106531	0.998354	Q9P6K3.1	6.73e-92	Cub1_schpo cub1 family protein c30c2.08
g86	Δsre1_cob	WT_nor	-0.204027	0.604813	Q9P6K3.1	6.73e-92	Cub1_schpo cub1 family protein c30c2.08
g86	Δsre1_nor	WT_nor	-0.319688	0.999662	Q9P6K3.1	6.73e-92	Cub1_schpo cub1 family protein c30c2.08
g86	WT_cob	WT_nor	-0.358728	0.588518	Q9P6K3.1	6.73e-92	Cub1_schpo cub1 family protein c30c2.08
g86	Δsre1_clo	WT_nor	-0.598817	0.129452	Q9P6K3.1	6.73e-92	Cub1_schpo cub1 family protein c30c2.08
g859	Δsre1_hyp	WT_nor	0.547829	0.0363625	P23710.2	6.84e-100	NADH-ubiquinone oxidoreductase 30.4 kda subunit, mitochondrial
g859	WT_hyp	WT_nor	0.21687	0.447062	P23710.2	6.84e-100	NADH-ubiquinone oxidoreductase 30.4 kda subunit, mitochondrial
g859	Δsre1_nor	WT_nor	0.0217985	0.999662	P23710.2	6.84e-100	NADH-ubiquinone oxidoreductase 30.4 kda subunit, mitochondrial
g859	Δsre1_clo	WT_nor	-0.102722	0.751047	P23710.2	6.84e-100	NADH-ubiquinone oxidoreductase 30.4 kda subunit, mitochondrial
g859	WT_clo	WT_nor	-0.215861	0.998354	P23710.2	6.84e-100	NADH-ubiquinone oxidoreductase 30.4 kda subunit, mitochondrial
g859	WT_cob	WT_nor	-0.501634	0.146499	P23710.2	6.84e-100	NADH-ubiquinone oxidoreductase 30.4 kda subunit, mitochondrial
g859	Δsre1_cob	WT_nor	-1.15202	5.86702e-09	P23710.2	6.84e-100	NADH-ubiquinone oxidoreductase 30.4 kda subunit, mitochondrial
g858	WT_cob	WT_nor	0.727418	0.149237	CED84994.1	0	Hypothetical protein_g858
g858	Δsre1_clo	WT_nor	0.455335	0.253006	CED84994.1	0	Hypothetical protein_g858
g858	WT_clo	WT_nor	0.133154	0.998354	CED84994.1	0	Hypothetical protein_g858
g858	Δsre1_nor	WT_nor	0.122504	0.999662	CED84994.1	0	Hypothetical protein_g858
g858	Δsre1_cob	WT_nor	-0.0214861	0.958294	CED84994.1	0	Hypothetical protein_g858
g858	Δsre1_hyp	WT_nor	-0.490035	0.214863	CED84994.1	0	Hypothetical protein_g858
g858	WT_hyp	WT_nor	-0.55076	0.250212	CED84994.1	0	Hypothetical protein_g858
g857	Δsre1_clo	WT_nor	0.611383	0.0136897	G3Y1Q5.1	7.29e-80	Mitochondrial citrate transporter f
g857	Δsre1_nor	WT_nor	-0.0573047	0.999662	G3Y1Q5.1	7.29e-80	Mitochondrial citrate transporter f
g857	Δsre1_hyp	WT_nor	-0.108786	0.76895	G3Y1Q5.1	7.29e-80	Mitochondrial citrate transporter f
g857	WT_hyp	WT_nor	-0.372673	0.256663	G3Y1Q5.1	7.29e-80	Mitochondrial citrate transporter f
g857	WT_clo	WT_nor	-0.486198	0.998354	G3Y1Q5.1	7.29e-80	Mitochondrial citrate transporter f
g857	WT_cob	WT_nor	-0.632566	0.148462	G3Y1Q5.1	7.29e-80	Mitochondrial citrate transporter f
g857	Δsre1_cob	WT_nor	-1.29993	3.05835e-06	G3Y1Q5.1	7.29e-80	Mitochondrial citrate transporter f
g856	Δsre1_clo	WT_nor	0.858685	0.0025625	Q5B998.1	1.7e-92	Homoserine dehydrogenase
g856	WT_cob	WT_nor	0.611215	0.0949564	Q5B998.1	1.7e-92	Homoserine dehydrogenase
g856	Δsre1_cob	WT_nor	0.475769	0.0563165	Q5B998.1	1.7e-92	Homoserine dehydrogenase
g856	WT_hyp	WT_nor	0.460512	0.139614	Q5B998.1	1.7e-92	Homoserine dehydrogenase
g856	Δsre1_hyp	WT_nor	0.364898	0.379935	Q5B998.1	1.7e-92	Homoserine dehydrogenase
g856	Δsre1_nor	WT_nor	0.335483	0.999662	Q5B998.1	1.7e-92	Homoserine dehydrogenase
g856	WT_clo	WT_nor	0.156214	0.998354	Q5B998.1	1.7e-92	Homoserine dehydrogenase
g855	Δsre1_cob	WT_nor	0.118442	0.610263	CED84990.1	7.92e-286	Hypothetical protein_g855
g855	Δsre1_hyp	WT_nor	0.0011352	0.997568	CED84990.1	7.92e-286	Hypothetical protein_g855
g855	Δsre1_clo	WT_nor	-0.0281743	0.931702	CED84990.1	7.92e-286	Hypothetical protein_g855
g855	WT_hyp	WT_nor	-0.0748193	0.817616	CED84990.1	7.92e-286	Hypothetical protein_g855
g855	WT_clo	WT_nor	-0.116296	0.998354	CED84990.1	7.92e-286	Hypothetical protein_g855
g855	WT_cob	WT_nor	-0.126834	0.800451	CED84990.1	7.92e-286	Hypothetical protein_g855
g855	Δsre1_nor	WT_nor	-0.267821	0.999662	CED84990.1	7.92e-286	Hypothetical protein_g855
g854	Δsre1_hyp	WT_nor	0.135995	0.847011	CED84989.1	1.31e-161	Phosphatidylethanolamine binding protein
g854	Δsre1_clo	WT_nor	-0.234772	0.669454	CED84989.1	1.31e-161	Phosphatidylethanolamine binding protein
g854	WT_cob	WT_nor	-0.290074	0.729818	CED84989.1	1.31e-161	Phosphatidylethanolamine binding protein
g854	WT_hyp	WT_nor	-0.309581	0.586839	CED84989.1	1.31e-161	Phosphatidylethanolamine binding protein
g854	WT_clo	WT_nor	-0.32701	0.998354	CED84989.1	1.31e-161	Phosphatidylethanolamine binding protein
g854	Δsre1_nor	WT_nor	-0.430195	0.999662	CED84989.1	1.31e-161	Phosphatidylethanolamine binding protein
g854	Δsre1_cob	WT_nor	-0.804646	0.0301499	CED84989.1	1.31e-161	Phosphatidylethanolamine binding protein
g853	Δsre1_cob	WT_nor	0.37072	0.230861	CED84988.1	0	Maintenance of telomere capping protein 1, mtc1
g853	WT_cob	WT_nor	0.365069	0.521668	CED84988.1	0	Maintenance of telomere capping protein 1, mtc1
g853	Δsre1_clo	WT_nor	0.202915	0.640776	CED84988.1	0	Maintenance of telomere capping protein 1, mtc1
g853	Δsre1_hyp	WT_nor	0.143361	0.771925	CED84988.1	0	Maintenance of telomere capping protein 1, mtc1
g853	Δsre1_nor	WT_nor	-0.0343301	0.999662	CED84988.1	0	Maintenance of telomere capping protein 1, mtc1
g853	WT_hyp	WT_nor	-0.0471947	0.923877	CED84988.1	0	Maintenance of telomere capping protein 1, mtc1
g853	WT_clo	WT_nor	-0.221877	0.998354	CED84988.1	0	Maintenance of telomere capping protein 1, mtc1
g852	WT_clo	WT_nor	-0.0787788	0.998354	CED84987.1	6.81e-151	1,3-beta-glucan synthase/callose synthase catalytic subunit
g852	Δsre1_clo	WT_nor	-0.115708	0.757693	CED84987.1	6.81e-151	1,3-beta-glucan synthase/callose synthase catalytic subunit
g852	Δsre1_nor	WT_nor	-0.143023	0.999662	CED84987.1	6.81e-151	1,3-beta-glucan synthase/callose synthase catalytic subunit
g852	Δsre1_hyp	WT_nor	-0.186313	0.649061	CED84987.1	6.81e-151	1,3-beta-glucan synthase/callose synthase catalytic subunit
g852	WT_cob	WT_nor	-0.350679	0.359963	CED84987.1	6.81e-151	1,3-beta-glucan synthase/callose synthase catalytic subunit
g852	Δsre1_cob	WT_nor	-0.389866	0.0690491	CED84987.1	6.81e-151	1,3-beta-glucan synthase/callose synthase catalytic subunit
g852	WT_hyp	WT_nor	-0.460692	0.100442	CED84987.1	6.81e-151	1,3-beta-glucan synthase/callose synthase catalytic subunit
g851	WT_clo	WT_nor	0.0694334	0.998354	Q14204.5	0	Cytoplasmic dynein 1 heavy chain 1
g851	WT_cob	WT_nor	-0.0312035	0.974324	Q14204.5	0	Cytoplasmic dynein 1 heavy chain 1
g851	Δsre1_nor	WT_nor	-0.0832806	0.999662	Q14204.5	0	Cytoplasmic dynein 1 heavy chain 1
g851	Δsre1_hyp	WT_nor	-0.841898	0.0238452	Q14204.5	0	Cytoplasmic dynein 1 heavy chain 1
g851	Δsre1_clo	WT_nor	-0.865567	0.00532395	Q14204.5	0	Cytoplasmic dynein 1 heavy chain 1
g851	Δsre1_cob	WT_nor	-1.08359	1.69427e-05	Q14204.5	0	Cytoplasmic dynein 1 heavy chain 1
g851	WT_hyp	WT_nor	-1.41143	0.00447349	Q14204.5	0	Cytoplasmic dynein 1 heavy chain 1
g850	WT_clo	WT_nor	-0.184248	0.998354	CED84985.1	0	Hypothetical protein_g850
g850	Δsre1_cob	WT_nor	-0.186348	0.271009	CED84985.1	0	Hypothetical protein_g850
g850	WT_cob	WT_nor	-0.246313	0.495883	CED84985.1	0	Hypothetical protein_g850
g850	Δsre1_nor	WT_nor	-0.402688	0.999662	CED84985.1	0	Hypothetical protein_g850
g850	Δsre1_clo	WT_nor	-0.817857	9.52351e-06	CED84985.1	0	Hypothetical protein_g850
g850	Δsre1_hyp	WT_nor	-1.50945	2.05053e-09	CED84985.1	0	Hypothetical protein_g850
g850	WT_hyp	WT_nor	-1.82515	2.2725e-12	CED84985.1	0	Hypothetical protein_g850
g85	WT_hyp	WT_nor	0.376139	0.362456	CED84288.1	3.57e-214	Hypothetical protein_g85
g85	Δsre1_cob	WT_nor	0.119165	0.48356	CED84288.1	3.57e-214	Hypothetical protein_g85
g85	WT_cob	WT_nor	-0.102218	0.880724	CED84288.1	3.57e-214	Hypothetical protein_g85
g85	WT_clo	WT_nor	-0.158693	0.998354	CED84288.1	3.57e-214	Hypothetical protein_g85
g85	Δsre1_nor	WT_nor	-0.158958	0.999662	CED84288.1	3.57e-214	Hypothetical protein_g85
g85	Δsre1_hyp	WT_nor	-0.163118	0.581766	CED84288.1	3.57e-214	Hypothetical protein_g85
g85	Δsre1_clo	WT_nor	-0.167681	0.443456	CED84288.1	3.57e-214	Hypothetical protein_g85
g849	WT_clo	WT_nor	-0.42734	0.998354	nohit	nohit	hypothetical protein_g849
g849	Δsre1_nor	WT_nor	-0.713512	0.999662	nohit	nohit	hypothetical protein_g849
g849	WT_cob	WT_nor	-1.32791	0.0465244	nohit	nohit	hypothetical protein_g849
g849	Δsre1_clo	WT_nor	-2.21484	0.000387207	nohit	nohit	hypothetical protein_g849
g849	Δsre1_cob	WT_nor	-2.51345	7.50131e-06	nohit	nohit	hypothetical protein_g849
g849	Δsre1_hyp	WT_nor	-2.66682	0.000231335	nohit	nohit	hypothetical protein_g849
g849	WT_hyp	WT_nor	-3.01671	4.49595e-06	nohit	nohit	hypothetical protein_g849
g848	Δsre1_cob	WT_nor	0.778606	1.0271e-06	Q58D56.1	1.06e-170	Developmentally-regulated gtp-binding protein 2
g848	Δsre1_clo	WT_nor	0.521187	0.0110946	Q58D56.1	1.06e-170	Developmentally-regulated gtp-binding protein 2
g848	Δsre1_hyp	WT_nor	0.289745	0.288062	Q58D56.1	1.06e-170	Developmentally-regulated gtp-binding protein 2
g848	WT_hyp	WT_nor	0.261994	0.325375	Q58D56.1	1.06e-170	Developmentally-regulated gtp-binding protein 2
g848	WT_cob	WT_nor	0.182029	0.719358	Q58D56.1	1.06e-170	Developmentally-regulated gtp-binding protein 2
g848	Δsre1_nor	WT_nor	0.0412287	0.999662	Q58D56.1	1.06e-170	Developmentally-regulated gtp-binding protein 2
g848	WT_clo	WT_nor	-0.0817377	0.998354	Q58D56.1	1.06e-170	Developmentally-regulated gtp-binding protein 2
g847	WT_cob	WT_nor	0.598972	0.138549	O74457.1	2.57e-59	N-terminal acetyltransferase b complex catalytic subunit naa20
g847	Δsre1_clo	WT_nor	0.500298	0.150857	O74457.1	2.57e-59	N-terminal acetyltransferase b complex catalytic subunit naa20
g847	Δsre1_cob	WT_nor	0.431751	0.0932261	O74457.1	2.57e-59	N-terminal acetyltransferase b complex catalytic subunit naa20
g847	Δsre1_nor	WT_nor	0.280411	0.999662	O74457.1	2.57e-59	N-terminal acetyltransferase b complex catalytic subunit naa20
g847	WT_clo	WT_nor	0.202389	0.998354	O74457.1	2.57e-59	N-terminal acetyltransferase b complex catalytic subunit naa20
g847	WT_hyp	WT_nor	0.170731	0.671027	O74457.1	2.57e-59	N-terminal acetyltransferase b complex catalytic subunit naa20
g847	Δsre1_hyp	WT_nor	-0.0962577	0.871496	O74457.1	2.57e-59	N-terminal acetyltransferase b complex catalytic subunit naa20
g846	Δsre1_cob	WT_nor	0.732165	0.00392958	Q54X16.2	1.04e-35	Glucose-induced degradation protein 8 homolog
g846	Δsre1_clo	WT_nor	0.347122	0.290187	Q54X16.2	1.04e-35	Glucose-induced degradation protein 8 homolog
g846	WT_cob	WT_nor	0.308704	0.542182	Q54X16.2	1.04e-35	Glucose-induced degradation protein 8 homolog
g846	WT_hyp	WT_nor	0.237702	0.493221	Q54X16.2	1.04e-35	Glucose-induced degradation protein 8 homolog
g846	Δsre1_nor	WT_nor	0.148902	0.999662	Q54X16.2	1.04e-35	Glucose-induced degradation protein 8 homolog
g846	Δsre1_hyp	WT_nor	0.00382229	0.994236	Q54X16.2	1.04e-35	Glucose-induced degradation protein 8 homolog
g846	WT_clo	WT_nor	-0.0716603	0.998354	Q54X16.2	1.04e-35	Glucose-induced degradation protein 8 homolog
g845	Δsre1_cob	WT_nor	0.855532	3.08e-05	CED84981.1	2.09e-260	Iron/ascorbate family oxidoreductases
g845	Δsre1_hyp	WT_nor	0.451355	0.130228	CED84981.1	2.09e-260	Iron/ascorbate family oxidoreductases
g845	WT_hyp	WT_nor	0.434708	0.386818	CED84981.1	2.09e-260	Iron/ascorbate family oxidoreductases
g845	Δsre1_clo	WT_nor	0.1651	0.58747	CED84981.1	2.09e-260	Iron/ascorbate family oxidoreductases
g845	WT_cob	WT_nor	0.0849764	0.881135	CED84981.1	2.09e-260	Iron/ascorbate family oxidoreductases
g845	Δsre1_nor	WT_nor	-0.0138835	0.999662	CED84981.1	2.09e-260	Iron/ascorbate family oxidoreductases
g845	WT_clo	WT_nor	-0.10849	0.998354	CED84981.1	2.09e-260	Iron/ascorbate family oxidoreductases
g844	WT_clo	WT_nor	-0.0205307	0.998354	P53587.2	1.6e-155	Succinate--coa ligase[adp-forming] subunit beta, hydrogenosomal
g844	Δsre1_nor	WT_nor	-0.0217952	0.999662	P53587.2	1.6e-155	Succinate--coa ligase[adp-forming] subunit beta, hydrogenosomal
g844	Δsre1_cob	WT_nor	-0.126989	0.638897	P53587.2	1.6e-155	Succinate--coa ligase[adp-forming] subunit beta, hydrogenosomal
g844	WT_cob	WT_nor	-0.189149	0.726787	P53587.2	1.6e-155	Succinate--coa ligase[adp-forming] subunit beta, hydrogenosomal
g844	Δsre1_clo	WT_nor	-0.404269	0.181316	P53587.2	1.6e-155	Succinate--coa ligase[adp-forming] subunit beta, hydrogenosomal
g844	WT_hyp	WT_nor	-0.894416	0.00126743	P53587.2	1.6e-155	Succinate--coa ligase[adp-forming] subunit beta, hydrogenosomal
g844	Δsre1_hyp	WT_nor	-0.980764	0.000500038	P53587.2	1.6e-155	Succinate--coa ligase[adp-forming] subunit beta, hydrogenosomal
g843	WT_cob	WT_nor	0.0935713	0.916673	CED84979.1	0	Lysosomal & prostatic acid phosphatases
g843	Δsre1_cob	WT_nor	0.0460229	0.907885	CED84979.1	0	Lysosomal & prostatic acid phosphatases
g843	Δsre1_nor	WT_nor	0.0184457	0.999662	CED84979.1	0	Lysosomal & prostatic acid phosphatases
g843	WT_clo	WT_nor	-0.120505	0.998354	CED84979.1	0	Lysosomal & prostatic acid phosphatases
g843	Δsre1_clo	WT_nor	-0.488694	0.202132	CED84979.1	0	Lysosomal & prostatic acid phosphatases
g843	Δsre1_hyp	WT_nor	-0.670705	0.119602	CED84979.1	0	Lysosomal & prostatic acid phosphatases
g843	WT_hyp	WT_nor	-1.55525	7.43919e-05	CED84979.1	0	Lysosomal & prostatic acid phosphatases
g842	WT_clo	WT_nor	-0.27586	0.998354	Q9Y8H5.2	3.02e-110	Fad12_morap delta(12) fatty acid desaturase
g842	Δsre1_clo	WT_nor	-0.429177	0.406046	Q9Y8H5.2	3.02e-110	Fad12_morap delta(12) fatty acid desaturase
g842	Δsre1_nor	WT_nor	-0.590139	0.999662	Q9Y8H5.2	3.02e-110	Fad12_morap delta(12) fatty acid desaturase
g842	WT_hyp	WT_nor	-1.1235	0.00613902	Q9Y8H5.2	3.02e-110	Fad12_morap delta(12) fatty acid desaturase
g842	Δsre1_hyp	WT_nor	-1.3766	0.000311124	Q9Y8H5.2	3.02e-110	Fad12_morap delta(12) fatty acid desaturase
g842	WT_cob	WT_nor	-1.70524	0.000472174	Q9Y8H5.2	3.02e-110	Fad12_morap delta(12) fatty acid desaturase
g842	Δsre1_cob	WT_nor	-2.43869	6.81465e-11	Q9Y8H5.2	3.02e-110	Fad12_morap delta(12) fatty acid desaturase
g841	WT_hyp	WT_nor	0.912943	0.00130307	CED84977.1	0	Hypothetical protein_g841
g841	Δsre1_hyp	WT_nor	0.435447	0.288987	CED84977.1	0	Hypothetical protein_g841
g841	WT_cob	WT_nor	0.386734	0.624189	CED84977.1	0	Hypothetical protein_g841
g841	Δsre1_clo	WT_nor	0.377287	0.203091	CED84977.1	0	Hypothetical protein_g841
g841	WT_clo	WT_nor	0.289334	0.998354	CED84977.1	0	Hypothetical protein_g841
g841	Δsre1_nor	WT_nor	-0.130572	0.999662	CED84977.1	0	Hypothetical protein_g841
g841	Δsre1_cob	WT_nor	-0.706641	0.00465083	CED84977.1	0	Hypothetical protein_g841
g840	Δsre1_cob	WT_nor	0.197003	0.487195	CED84976.1	0	Mads box transcription factor
g840	Δsre1_clo	WT_nor	0.0713313	0.889798	CED84976.1	0	Mads box transcription factor
g840	WT_clo	WT_nor	-0.0761429	0.998354	CED84976.1	0	Mads box transcription factor
g840	Δsre1_nor	WT_nor	-0.201746	0.999662	CED84976.1	0	Mads box transcription factor
g840	Δsre1_hyp	WT_nor	-0.350132	0.360709	CED84976.1	0	Mads box transcription factor
g840	WT_hyp	WT_nor	-0.388619	0.193651	CED84976.1	0	Mads box transcription factor
g840	WT_cob	WT_nor	-0.505302	0.216121	CED84976.1	0	Mads box transcription factor
g84	WT_cob	WT_nor	1.31728	0.000535778	P0CO06.1	4.48e-108	Histone acetyltransferase type b catalytic subunit
g84	Δsre1_clo	WT_nor	0.993015	0.00593792	P0CO06.1	4.48e-108	Histone acetyltransferase type b catalytic subunit
g84	Δsre1_nor	WT_nor	0.511516	0.999662	P0CO06.1	4.48e-108	Histone acetyltransferase type b catalytic subunit
g84	Δsre1_cob	WT_nor	0.422353	0.38522	P0CO06.1	4.48e-108	Histone acetyltransferase type b catalytic subunit
g84	Δsre1_hyp	WT_nor	0.314453	0.760643	P0CO06.1	4.48e-108	Histone acetyltransferase type b catalytic subunit
g84	WT_clo	WT_nor	0.136343	0.998354	P0CO06.1	4.48e-108	Histone acetyltransferase type b catalytic subunit
g84	WT_hyp	WT_nor	-0.641382	0.229829	P0CO06.1	4.48e-108	Histone acetyltransferase type b catalytic subunit
g839	Δsre1_clo	WT_nor	1.93988	0.204317	CED84975.1	2.82e-51	Hypothetical protein_g839
g839	Δsre1_nor	WT_nor	1.45783	0.999662	CED84975.1	2.82e-51	Hypothetical protein_g839
g839	Δsre1_cob	WT_nor	1.36396	0.372869	CED84975.1	2.82e-51	Hypothetical protein_g839
g839	WT_cob	WT_nor	0.986468	0.763119	CED84975.1	2.82e-51	Hypothetical protein_g839
g839	Δsre1_hyp	WT_nor	0.961293	0.682614	CED84975.1	2.82e-51	Hypothetical protein_g839
g839	WT_hyp	WT_nor	0.340053	0.886376	CED84975.1	2.82e-51	Hypothetical protein_g839
g839	WT_clo	WT_nor	-0.921487	0.998354	CED84975.1	2.82e-51	Hypothetical protein_g839
g838	WT_hyp	WT_nor	1.11554	0.0166853	O59753.1	4.92e-53	DNA repair protein rad14
g838	Δsre1_cob	WT_nor	1.09322	0.00047205	O59753.1	4.92e-53	DNA repair protein rad14
g838	Δsre1_clo	WT_nor	1.04464	0.00460173	O59753.1	4.92e-53	DNA repair protein rad14
g838	Δsre1_hyp	WT_nor	0.408099	0.396648	O59753.1	4.92e-53	DNA repair protein rad14
g838	Δsre1_nor	WT_nor	0.361035	0.999662	O59753.1	4.92e-53	DNA repair protein rad14
g838	WT_cob	WT_nor	0.0462021	0.964397	O59753.1	4.92e-53	DNA repair protein rad14
g838	WT_clo	WT_nor	0.0299869	0.998354	O59753.1	4.92e-53	DNA repair protein rad14
g837	Δsre1_clo	WT_nor	0.72428	0.323044	nohit	nohit	hypothetical protein_g837
g837	WT_hyp	WT_nor	0.713781	0.268436	nohit	nohit	hypothetical protein_g837
g837	Δsre1_hyp	WT_nor	0.64433	0.308642	nohit	nohit	hypothetical protein_g837
g837	Δsre1_cob	WT_nor	0.179109	0.79074	nohit	nohit	hypothetical protein_g837
g837	WT_cob	WT_nor	-0.140319	0.922472	nohit	nohit	hypothetical protein_g837
g837	Δsre1_nor	WT_nor	-0.424356	0.999662	nohit	nohit	hypothetical protein_g837
g837	WT_clo	WT_nor	-0.444605	0.998354	nohit	nohit	hypothetical protein_g837
g836	Δsre1_clo	WT_nor	-0.192094	0.889181	CED84973.1	9.28e-89	Major facilitator superfamily domain, general substrate transporter
g836	Δsre1_hyp	WT_nor	-0.396105	0.804068	CED84973.1	9.28e-89	Major facilitator superfamily domain, general substrate transporter
g836	WT_cob	WT_nor	-0.464887	0.83943	CED84973.1	9.28e-89	Major facilitator superfamily domain, general substrate transporter
g836	WT_clo	WT_nor	-0.574466	0.998354	CED84973.1	9.28e-89	Major facilitator superfamily domain, general substrate transporter
g836	Δsre1_cob	WT_nor	-0.639635	0.519258	CED84973.1	9.28e-89	Major facilitator superfamily domain, general substrate transporter
g836	WT_hyp	WT_nor	-0.640978	0.59326	CED84973.1	9.28e-89	Major facilitator superfamily domain, general substrate transporter
g836	Δsre1_nor	WT_nor	-0.658095	0.999662	CED84973.1	9.28e-89	Major facilitator superfamily domain, general substrate transporter
g835	WT_clo	WT_nor	0.0455105	0.998354	Q55CD9.2	1.74e-83	Probable nadh dehydrogenase
g835	Δsre1_clo	WT_nor	-0.439531	0.329616	Q55CD9.2	1.74e-83	Probable nadh dehydrogenase
g835	Δsre1_nor	WT_nor	-0.509492	0.999662	Q55CD9.2	1.74e-83	Probable nadh dehydrogenase
g835	Δsre1_cob	WT_nor	-0.70448	0.0395797	Q55CD9.2	1.74e-83	Probable nadh dehydrogenase
g835	WT_cob	WT_nor	-0.889499	0.10146	Q55CD9.2	1.74e-83	Probable nadh dehydrogenase
g835	Δsre1_hyp	WT_nor	-0.926853	0.0213204	Q55CD9.2	1.74e-83	Probable nadh dehydrogenase
g835	WT_hyp	WT_nor	-1.47811	0.000206441	Q55CD9.2	1.74e-83	Probable nadh dehydrogenase
g834	WT_clo	WT_nor	-0.038922	0.998354	Q01772.1	4.78e-76	Aldehyde oxidase glox
g834	Δsre1_nor	WT_nor	-0.59471	0.999662	Q01772.1	4.78e-76	Aldehyde oxidase glox
g834	WT_cob	WT_nor	-0.760988	0.131383	Q01772.1	4.78e-76	Aldehyde oxidase glox
g834	Δsre1_clo	WT_nor	-1.43923	4.72646e-08	Q01772.1	4.78e-76	Aldehyde oxidase glox
g834	Δsre1_cob	WT_nor	-1.88036	3.19294e-17	Q01772.1	4.78e-76	Aldehyde oxidase glox
g834	Δsre1_hyp	WT_nor	-2.55993	2.32826e-09	Q01772.1	4.78e-76	Aldehyde oxidase glox
g834	WT_hyp	WT_nor	-2.5766	5.41745e-24	Q01772.1	4.78e-76	Aldehyde oxidase glox
g833	Δsre1_cob	WT_nor	1.0155	1.54684e-08	Q8TG13.1	4.81e-196	Casein kinase ii subunit alpha
g833	Δsre1_clo	WT_nor	0.797356	9.33464e-05	Q8TG13.1	4.81e-196	Casein kinase ii subunit alpha
g833	WT_hyp	WT_nor	0.689857	0.00640976	Q8TG13.1	4.81e-196	Casein kinase ii subunit alpha
g833	WT_cob	WT_nor	0.420237	0.193504	Q8TG13.1	4.81e-196	Casein kinase ii subunit alpha
g833	Δsre1_hyp	WT_nor	0.345884	0.15755	Q8TG13.1	4.81e-196	Casein kinase ii subunit alpha
g833	Δsre1_nor	WT_nor	0.200268	0.999662	Q8TG13.1	4.81e-196	Casein kinase ii subunit alpha
g833	WT_clo	WT_nor	0.123328	0.998354	Q8TG13.1	4.81e-196	Casein kinase ii subunit alpha
g832	WT_clo	WT_nor	0.296224	0.998354	CED84969.1	0	Hypothetical protein_g832
g832	Δsre1_nor	WT_nor	0.0278574	0.999662	CED84969.1	0	Hypothetical protein_g832
g832	WT_cob	WT_nor	-0.0542612	0.961472	CED84969.1	0	Hypothetical protein_g832
g832	Δsre1_clo	WT_nor	-0.259075	0.694288	CED84969.1	0	Hypothetical protein_g832
g832	Δsre1_cob	WT_nor	-0.634273	0.141782	CED84969.1	0	Hypothetical protein_g832
g832	WT_hyp	WT_nor	-0.943201	0.102335	CED84969.1	0	Hypothetical protein_g832
g832	Δsre1_hyp	WT_nor	-1.29037	0.0107917	CED84969.1	0	Hypothetical protein_g832
g831	Δsre1_cob	WT_nor	2.07667	1.93835e-11	Q9QUR6.1	1.56e-105	Ppce_mouse prolyl endopeptidase
g831	WT_cob	WT_nor	1.85483	1.79294e-06	Q9QUR6.1	1.56e-105	Ppce_mouse prolyl endopeptidase
g831	Δsre1_clo	WT_nor	0.958008	0.0128322	Q9QUR6.1	1.56e-105	Ppce_mouse prolyl endopeptidase
g831	WT_hyp	WT_nor	0.562224	0.192548	Q9QUR6.1	1.56e-105	Ppce_mouse prolyl endopeptidase
g831	Δsre1_nor	WT_nor	0.409045	0.999662	Q9QUR6.1	1.56e-105	Ppce_mouse prolyl endopeptidase
g831	WT_clo	WT_nor	0.0825011	0.998354	Q9QUR6.1	1.56e-105	Ppce_mouse prolyl endopeptidase
g831	Δsre1_hyp	WT_nor	-0.297415	0.730328	Q9QUR6.1	1.56e-105	Ppce_mouse prolyl endopeptidase
g830	WT_hyp	WT_nor	1.25643	0.0136804	Q9UUY8.2	1.29e-71	Ndk_neucr nucleoside diphosphate kinase
g830	Δsre1_hyp	WT_nor	0.77856	0.0585014	Q9UUY8.2	1.29e-71	Ndk_neucr nucleoside diphosphate kinase
g830	Δsre1_clo	WT_nor	0.753571	0.0535163	Q9UUY8.2	1.29e-71	Ndk_neucr nucleoside diphosphate kinase
g830	Δsre1_cob	WT_nor	0.646019	0.0614382	Q9UUY8.2	1.29e-71	Ndk_neucr nucleoside diphosphate kinase
g830	WT_cob	WT_nor	0.252453	0.734821	Q9UUY8.2	1.29e-71	Ndk_neucr nucleoside diphosphate kinase
g830	WT_clo	WT_nor	0.14984	0.998354	Q9UUY8.2	1.29e-71	Ndk_neucr nucleoside diphosphate kinase
g830	Δsre1_nor	WT_nor	0.064934	0.999662	Q9UUY8.2	1.29e-71	Ndk_neucr nucleoside diphosphate kinase
g83	WT_cob	WT_nor	0.983617	0.0136231	Q5XGR8.1	5.84e-48	Endoribonuclease lactb2
g83	Δsre1_nor	WT_nor	0.625277	0.999662	Q5XGR8.1	5.84e-48	Endoribonuclease lactb2
g83	WT_clo	WT_nor	0.425254	0.998354	Q5XGR8.1	5.84e-48	Endoribonuclease lactb2
g83	Δsre1_clo	WT_nor	0.314349	0.454246	Q5XGR8.1	5.84e-48	Endoribonuclease lactb2
g83	Δsre1_cob	WT_nor	0.188226	0.611374	Q5XGR8.1	5.84e-48	Endoribonuclease lactb2
g83	Δsre1_hyp	WT_nor	-0.410465	0.501417	Q5XGR8.1	5.84e-48	Endoribonuclease lactb2
g83	WT_hyp	WT_nor	-0.572326	0.181718	Q5XGR8.1	5.84e-48	Endoribonuclease lactb2
g829	WT_hyp	WT_nor	0.432807	0.273874	F1R345.1	5.19e-166	ATP-dependent DNAhelicase ddx11
g829	WT_clo	WT_nor	0.232738	0.998354	F1R345.1	5.19e-166	ATP-dependent DNAhelicase ddx11
g829	Δsre1_hyp	WT_nor	0.225198	0.720257	F1R345.1	5.19e-166	ATP-dependent DNAhelicase ddx11
g829	Δsre1_clo	WT_nor	-0.0057944	0.992333	F1R345.1	5.19e-166	ATP-dependent DNAhelicase ddx11
g829	WT_cob	WT_nor	-0.0777462	0.938918	F1R345.1	5.19e-166	ATP-dependent DNAhelicase ddx11
g829	Δsre1_nor	WT_nor	-0.336568	0.999662	F1R345.1	5.19e-166	ATP-dependent DNAhelicase ddx11
g829	Δsre1_cob	WT_nor	-0.916845	0.00626173	F1R345.1	5.19e-166	ATP-dependent DNAhelicase ddx11
g828	WT_cob	WT_nor	0.376858	0.34728	CED84965.1	1.38e-73	Stress responsive alpha-beta barrel
g828	WT_clo	WT_nor	0.297138	0.998354	CED84965.1	1.38e-73	Stress responsive alpha-beta barrel
g828	Δsre1_nor	WT_nor	0.294197	0.999662	CED84965.1	1.38e-73	Stress responsive alpha-beta barrel
g828	WT_hyp	WT_nor	0.170526	0.564488	CED84965.1	1.38e-73	Stress responsive alpha-beta barrel
g828	Δsre1_hyp	WT_nor	0.129605	0.724486	CED84965.1	1.38e-73	Stress responsive alpha-beta barrel
g828	Δsre1_clo	WT_nor	-0.0310279	0.934107	CED84965.1	1.38e-73	Stress responsive alpha-beta barrel
g828	Δsre1_cob	WT_nor	-0.525713	0.0302893	CED84965.1	1.38e-73	Stress responsive alpha-beta barrel
g827	Δsre1_cob	WT_nor	0.0218447	0.931327	CED84964.1	0	Mitochondrial substrate/solute carrier
g827	Δsre1_clo	WT_nor	-0.0864896	0.781025	CED84964.1	0	Mitochondrial substrate/solute carrier
g827	Δsre1_hyp	WT_nor	-0.0980818	0.788648	CED84964.1	0	Mitochondrial substrate/solute carrier
g827	WT_cob	WT_nor	-0.11384	0.840139	CED84964.1	0	Mitochondrial substrate/solute carrier
g827	WT_clo	WT_nor	-0.139244	0.998354	CED84964.1	0	Mitochondrial substrate/solute carrier
g827	WT_hyp	WT_nor	-0.151927	0.667923	CED84964.1	0	Mitochondrial substrate/solute carrier
g827	Δsre1_nor	WT_nor	-0.219978	0.999662	CED84964.1	0	Mitochondrial substrate/solute carrier
g826	WT_cob	WT_nor	0.195271	0.668003	CED84963.1	2.05e-185	Hypothetical protein_g826
g826	WT_clo	WT_nor	0.0784278	0.998354	CED84963.1	2.05e-185	Hypothetical protein_g826
g826	Δsre1_nor	WT_nor	0.040556	0.999662	CED84963.1	2.05e-185	Hypothetical protein_g826
g826	Δsre1_cob	WT_nor	-0.192183	0.407735	CED84963.1	2.05e-185	Hypothetical protein_g826
g826	Δsre1_clo	WT_nor	-0.500583	0.0577994	CED84963.1	2.05e-185	Hypothetical protein_g826
g826	WT_hyp	WT_nor	-0.756426	0.00886971	CED84963.1	2.05e-185	Hypothetical protein_g826
g826	Δsre1_hyp	WT_nor	-0.992853	0.000139767	CED84963.1	2.05e-185	Hypothetical protein_g826
g825	WT_clo	WT_nor	0.273803	0.998354	CED84962.1	1.04e-240	Acyl-coa n-acyltransferase
g825	Δsre1_nor	WT_nor	0.0871266	0.999662	CED84962.1	1.04e-240	Acyl-coa n-acyltransferase
g825	WT_cob	WT_nor	0.0713755	0.943638	CED84962.1	1.04e-240	Acyl-coa n-acyltransferase
g825	WT_hyp	WT_nor	-0.339932	0.453576	CED84962.1	1.04e-240	Acyl-coa n-acyltransferase
g825	Δsre1_hyp	WT_nor	-0.356098	0.425301	CED84962.1	1.04e-240	Acyl-coa n-acyltransferase
g825	Δsre1_clo	WT_nor	-0.77766	0.0281063	CED84962.1	1.04e-240	Acyl-coa n-acyltransferase
g825	Δsre1_cob	WT_nor	-1.31526	3.83051e-05	CED84962.1	1.04e-240	Acyl-coa n-acyltransferase
g824	WT_hyp	WT_nor	1.15978	9.86305e-10	P59481.1	1.81e-46	Vip36-like protein
g824	Δsre1_hyp	WT_nor	0.725387	0.0500229	P59481.1	1.81e-46	Vip36-like protein
g824	Δsre1_clo	WT_nor	0.499856	0.00745358	P59481.1	1.81e-46	Vip36-like protein
g824	Δsre1_cob	WT_nor	0.401643	0.00680328	P59481.1	1.81e-46	Vip36-like protein
g824	WT_cob	WT_nor	0.303587	0.363794	P59481.1	1.81e-46	Vip36-like protein
g824	WT_clo	WT_nor	0.220194	0.998354	P59481.1	1.81e-46	Vip36-like protein
g824	Δsre1_nor	WT_nor	0.140259	0.999662	P59481.1	1.81e-46	Vip36-like protein
g823	Δsre1_cob	WT_nor	0.0456119	0.918109	O94659.2	9.91e-246	Probable nucleolar gtp-binding protein 1
g823	WT_hyp	WT_nor	-0.00675665	0.990065	O94659.2	9.91e-246	Probable nucleolar gtp-binding protein 1
g823	Δsre1_hyp	WT_nor	-0.10724	0.879044	O94659.2	9.91e-246	Probable nucleolar gtp-binding protein 1
g823	Δsre1_clo	WT_nor	-0.14028	0.82126	O94659.2	9.91e-246	Probable nucleolar gtp-binding protein 1
g823	WT_clo	WT_nor	-0.250044	0.998354	O94659.2	9.91e-246	Probable nucleolar gtp-binding protein 1
g823	Δsre1_nor	WT_nor	-0.540331	0.999662	O94659.2	9.91e-246	Probable nucleolar gtp-binding protein 1
g823	WT_cob	WT_nor	-0.569098	0.408323	O94659.2	9.91e-246	Probable nucleolar gtp-binding protein 1
g822	Δsre1_cob	WT_nor	1.02595	2.4394e-05	Q67YC0.1	5.67e-28	Inorganic pyrophosphatase 1
g822	Δsre1_clo	WT_nor	0.85911	0.00406199	Q67YC0.1	5.67e-28	Inorganic pyrophosphatase 1
g822	Δsre1_hyp	WT_nor	0.539884	0.368812	Q67YC0.1	5.67e-28	Inorganic pyrophosphatase 1
g822	WT_hyp	WT_nor	0.414008	0.56528	Q67YC0.1	5.67e-28	Inorganic pyrophosphatase 1
g822	WT_cob	WT_nor	0.404633	0.404372	Q67YC0.1	5.67e-28	Inorganic pyrophosphatase 1
g822	Δsre1_nor	WT_nor	0.109753	0.999662	Q67YC0.1	5.67e-28	Inorganic pyrophosphatase 1
g822	WT_clo	WT_nor	0.0223055	0.998354	Q67YC0.1	5.67e-28	Inorganic pyrophosphatase 1
g821	WT_clo	WT_nor	-0.0712983	0.998354	Q9UTR6.2	5.29e-48	Och1_schpo initiation-specific alpha-1,6-mannosyltransferase
g821	Δsre1_hyp	WT_nor	-0.0765592	0.827992	Q9UTR6.2	5.29e-48	Och1_schpo initiation-specific alpha-1,6-mannosyltransferase
g821	Δsre1_nor	WT_nor	-0.19176	0.999662	Q9UTR6.2	5.29e-48	Och1_schpo initiation-specific alpha-1,6-mannosyltransferase
g821	WT_hyp	WT_nor	-0.191849	0.58136	Q9UTR6.2	5.29e-48	Och1_schpo initiation-specific alpha-1,6-mannosyltransferase
g821	WT_cob	WT_nor	-0.39771	0.340014	Q9UTR6.2	5.29e-48	Och1_schpo initiation-specific alpha-1,6-mannosyltransferase
g821	Δsre1_cob	WT_nor	-0.502429	0.0409971	Q9UTR6.2	5.29e-48	Och1_schpo initiation-specific alpha-1,6-mannosyltransferase
g821	Δsre1_clo	WT_nor	-0.58887	0.0312106	Q9UTR6.2	5.29e-48	Och1_schpo initiation-specific alpha-1,6-mannosyltransferase
g820	WT_clo	WT_nor	-0.0658728	0.998354	CED84957.1	0	hypothetical protein_g820 (Ysc84)
g820	Δsre1_hyp	WT_nor	-0.349412	0.475528	CED84957.1	0	hypothetical protein_g820 (Ysc84)
g820	WT_cob	WT_nor	-0.459941	0.443241	CED84957.1	0	hypothetical protein_g820 (Ysc84)
g820	WT_hyp	WT_nor	-0.805127	0.0653278	CED84957.1	0	hypothetical protein_g820 (Ysc84)
g820	Δsre1_nor	WT_nor	-0.872081	0.970887	CED84957.1	0	hypothetical protein_g820 (Ysc84)
g820	Δsre1_cob	WT_nor	-0.874342	0.0130008	CED84957.1	0	hypothetical protein_g820 (Ysc84)
g820	Δsre1_clo	WT_nor	-0.928958	0.00957206	CED84957.1	0	hypothetical protein_g820 (Ysc84)
g82	Δsre1_clo	WT_nor	0.125306	0.772884	CED84291.1	0	Transcription regulator hth, apses-type dna-binding domain
g82	WT_clo	WT_nor	-0.0905449	0.998354	CED84291.1	0	Transcription regulator hth, apses-type dna-binding domain
g82	Δsre1_cob	WT_nor	-0.111747	0.640841	CED84291.1	0	Transcription regulator hth, apses-type dna-binding domain
g82	Δsre1_nor	WT_nor	-0.188903	0.999662	CED84291.1	0	Transcription regulator hth, apses-type dna-binding domain
g82	Δsre1_hyp	WT_nor	-0.288684	0.584579	CED84291.1	0	Transcription regulator hth, apses-type dna-binding domain
g82	WT_cob	WT_nor	-0.435298	0.265536	CED84291.1	0	Transcription regulator hth, apses-type dna-binding domain
g82	WT_hyp	WT_nor	-0.564952	0.0326492	CED84291.1	0	Transcription regulator hth, apses-type dna-binding domain
g819	Δsre1_cob	WT_nor	1.82529	3.93294e-20	CED84956.1	6.24e-144	Hypothetical protein_g819
g819	Δsre1_clo	WT_nor	1.08616	0.00976788	CED84956.1	6.24e-144	Hypothetical protein_g819
g819	Δsre1_hyp	WT_nor	0.654654	0.0162931	CED84956.1	6.24e-144	Hypothetical protein_g819
g819	WT_hyp	WT_nor	0.185405	0.585421	CED84956.1	6.24e-144	Hypothetical protein_g819
g819	Δsre1_nor	WT_nor	-0.0597927	0.999662	CED84956.1	6.24e-144	Hypothetical protein_g819
g819	WT_cob	WT_nor	-0.319644	0.472475	CED84956.1	6.24e-144	Hypothetical protein_g819
g819	WT_clo	WT_nor	-0.550209	0.975516	CED84956.1	6.24e-144	Hypothetical protein_g819
g818	Δsre1_hyp	WT_nor	1.26928	0.00669352	CED84955.1	3.68e-191	Hypothetical protein_g818
g818	WT_hyp	WT_nor	0.275028	0.855535	CED84955.1	3.68e-191	Hypothetical protein_g818
g818	Δsre1_nor	WT_nor	-0.153936	0.999662	CED84955.1	3.68e-191	Hypothetical protein_g818
g818	WT_cob	WT_nor	-0.728985	0.24217	CED84955.1	3.68e-191	Hypothetical protein_g818
g818	Δsre1_cob	WT_nor	-0.783952	0.0424313	CED84955.1	3.68e-191	Hypothetical protein_g818
g818	WT_clo	WT_nor	-1.0217	0.746739	CED84955.1	3.68e-191	Hypothetical protein_g818
g818	Δsre1_clo	WT_nor	-1.35595	0.00163274	CED84955.1	3.68e-191	Hypothetical protein_g818
g817	Δsre1_hyp	WT_nor	0.49672	0.245734	P21734.1	1.84e-69	Ubiquitin-conjugating enzyme e2 1
g817	Δsre1_cob	WT_nor	0.272167	0.495293	P21734.1	1.84e-69	Ubiquitin-conjugating enzyme e2 1
g817	WT_hyp	WT_nor	0.106148	0.844767	P21734.1	1.84e-69	Ubiquitin-conjugating enzyme e2 1
g817	Δsre1_clo	WT_nor	0.0380224	0.949663	P21734.1	1.84e-69	Ubiquitin-conjugating enzyme e2 1
g817	WT_clo	WT_nor	-0.0426262	0.998354	P21734.1	1.84e-69	Ubiquitin-conjugating enzyme e2 1
g817	WT_cob	WT_nor	-0.264302	0.723898	P21734.1	1.84e-69	Ubiquitin-conjugating enzyme e2 1
g817	Δsre1_nor	WT_nor	-0.474489	0.999662	P21734.1	1.84e-69	Ubiquitin-conjugating enzyme e2 1
g816	Δsre1_nor	WT_nor	-0.264333	0.999662	CED84953.1	3.03e-176	Hypothetical protein_g816
g816	WT_clo	WT_nor	-0.346777	0.998354	CED84953.1	3.03e-176	Hypothetical protein_g816
g816	WT_cob	WT_nor	-0.938268	0.0388518	CED84953.1	3.03e-176	Hypothetical protein_g816
g816	Δsre1_hyp	WT_nor	-1.44381	0.0216439	CED84953.1	3.03e-176	Hypothetical protein_g816
g816	Δsre1_clo	WT_nor	-2.22964	0.000560902	CED84953.1	3.03e-176	Hypothetical protein_g816
g816	Δsre1_cob	WT_nor	-2.65651	7.78674e-21	CED84953.1	3.03e-176	Hypothetical protein_g816
g816	WT_hyp	WT_nor	-4.41746	1.30578e-25	CED84953.1	3.03e-176	Hypothetical protein_g816
g815	WT_cob	WT_nor	0.203896	0.938918	CED84952.1	3.55e-182	Hypothetical protein_g815
g815	Δsre1_nor	WT_nor	0.0555405	0.999662	CED84952.1	3.55e-182	Hypothetical protein_g815
g815	WT_clo	WT_nor	-0.634387	0.998354	CED84952.1	3.55e-182	Hypothetical protein_g815
g815	Δsre1_cob	WT_nor	-2.61615	1.12344e-06	CED84952.1	3.55e-182	Hypothetical protein_g815
g815	Δsre1_clo	WT_nor	-3.9133	1.11098e-14	CED84952.1	3.55e-182	Hypothetical protein_g815
g815	Δsre1_hyp	WT_nor	-3.99078	7.35052e-09	CED84952.1	3.55e-182	Hypothetical protein_g815
g815	WT_hyp	WT_nor	-7.01014	5.80057e-37	CED84952.1	3.55e-182	Hypothetical protein_g815
g814	Δsre1_hyp	WT_nor	0.40099	0.111063	nohit	nohit	hypothetical protein_g814 (RINGv)
g814	WT_cob	WT_nor	0.29726	0.502786	nohit	nohit	hypothetical protein_g814 (RINGv)
g814	Δsre1_nor	WT_nor	0.169429	0.999662	nohit	nohit	hypothetical protein_g814 (RINGv)
g814	WT_clo	WT_nor	0.0854976	0.998354	nohit	nohit	hypothetical protein_g814 (RINGv)
g814	WT_hyp	WT_nor	-0.0198148	0.954816	nohit	nohit	hypothetical protein_g814 (RINGv)
g814	Δsre1_cob	WT_nor	-0.615774	0.00314879	nohit	nohit	hypothetical protein_g814 (RINGv)
g814	Δsre1_clo	WT_nor	-0.966739	8.70006e-05	nohit	nohit	hypothetical protein_g814 (RINGv)
g813	WT_hyp	WT_nor	0.987478	0.000769249	Q5KPU2.2	8.14e-128	S-methyl-5'-thioadenosine phosphorylase
g813	Δsre1_clo	WT_nor	0.887573	8.1318e-05	Q5KPU2.2	8.14e-128	S-methyl-5'-thioadenosine phosphorylase
g813	Δsre1_cob	WT_nor	0.644761	0.0150929	Q5KPU2.2	8.14e-128	S-methyl-5'-thioadenosine phosphorylase
g813	WT_cob	WT_nor	0.272687	0.529885	Q5KPU2.2	8.14e-128	S-methyl-5'-thioadenosine phosphorylase
g813	WT_clo	WT_nor	0.234729	0.998354	Q5KPU2.2	8.14e-128	S-methyl-5'-thioadenosine phosphorylase
g813	Δsre1_hyp	WT_nor	0.169389	0.702706	Q5KPU2.2	8.14e-128	S-methyl-5'-thioadenosine phosphorylase
g813	Δsre1_nor	WT_nor	-0.0164125	0.999662	Q5KPU2.2	8.14e-128	S-methyl-5'-thioadenosine phosphorylase
g812	Δsre1_nor	WT_nor	0.0296837	0.999662	CED84948.1	0	Hypothetical protein_g812
g812	WT_clo	WT_nor	-0.205677	0.998354	CED84948.1	0	Hypothetical protein_g812
g812	WT_cob	WT_nor	-0.265986	0.457925	CED84948.1	0	Hypothetical protein_g812
g812	Δsre1_hyp	WT_nor	-0.670682	0.168342	CED84948.1	0	Hypothetical protein_g812
g812	Δsre1_cob	WT_nor	-2.05417	1.98492e-38	CED84948.1	0	Hypothetical protein_g812
g812	WT_hyp	WT_nor	-2.60215	5.57626e-25	CED84948.1	0	Hypothetical protein_g812
g812	Δsre1_clo	WT_nor	-3.12048	1.79793e-11	CED84948.1	0	Hypothetical protein_g812
g811	WT_cob	WT_nor	0.0520512	0.916314	Q6C8M8.3	2.04e-152	Sterol 3-beta-glucosyltransferase
g811	WT_clo	WT_nor	-0.0608436	0.998354	Q6C8M8.3	2.04e-152	Sterol 3-beta-glucosyltransferase
g811	Δsre1_nor	WT_nor	-0.122052	0.999662	Q6C8M8.3	2.04e-152	Sterol 3-beta-glucosyltransferase
g811	Δsre1_hyp	WT_nor	-0.406292	0.146322	Q6C8M8.3	2.04e-152	Sterol 3-beta-glucosyltransferase
g811	Δsre1_clo	WT_nor	-0.473979	0.0350628	Q6C8M8.3	2.04e-152	Sterol 3-beta-glucosyltransferase
g811	Δsre1_cob	WT_nor	-0.554226	0.000168776	Q6C8M8.3	2.04e-152	Sterol 3-beta-glucosyltransferase
g811	WT_hyp	WT_nor	-0.57661	0.0342551	Q6C8M8.3	2.04e-152	Sterol 3-beta-glucosyltransferase
g810	Δsre1_cob	WT_nor	0.834722	9.50803e-05	Q8TG13.1	1.21e-177	Casein kinase ii subunit alpha
g810	Δsre1_hyp	WT_nor	0.64662	0.0151867	Q8TG13.1	1.21e-177	Casein kinase ii subunit alpha
g810	Δsre1_clo	WT_nor	0.602188	0.0451023	Q8TG13.1	1.21e-177	Casein kinase ii subunit alpha
g810	WT_hyp	WT_nor	0.498685	0.0716334	Q8TG13.1	1.21e-177	Casein kinase ii subunit alpha
g810	WT_cob	WT_nor	0.229287	0.630971	Q8TG13.1	1.21e-177	Casein kinase ii subunit alpha
g810	Δsre1_nor	WT_nor	0.156858	0.999662	Q8TG13.1	1.21e-177	Casein kinase ii subunit alpha
g810	WT_clo	WT_nor	-0.0266101	0.998354	Q8TG13.1	1.21e-177	Casein kinase ii subunit alpha
g81	Δsre1_hyp	WT_nor	0.549738	0.115163	CED84293.1	0	Permease of the major facilitator superfamily
g81	WT_hyp	WT_nor	0.286309	0.272358	CED84293.1	0	Permease of the major facilitator superfamily
g81	WT_clo	WT_nor	0.203293	0.998354	CED84293.1	0	Permease of the major facilitator superfamily
g81	Δsre1_nor	WT_nor	0.157766	0.999662	CED84293.1	0	Permease of the major facilitator superfamily
g81	Δsre1_clo	WT_nor	-0.119189	0.695564	CED84293.1	0	Permease of the major facilitator superfamily
g81	WT_cob	WT_nor	-0.224456	0.563662	CED84293.1	0	Permease of the major facilitator superfamily
g81	Δsre1_cob	WT_nor	-0.28474	0.154937	CED84293.1	0	Permease of the major facilitator superfamily
g809	WT_hyp	WT_nor	0.865488	0.030311	CED84945.1	0	Hypothetical protein_g809
g809	WT_clo	WT_nor	0.830136	0.998354	CED84945.1	0	Hypothetical protein_g809
g809	Δsre1_hyp	WT_nor	0.81323	0.0618189	CED84945.1	0	Hypothetical protein_g809
g809	WT_cob	WT_nor	0.733946	0.240905	CED84945.1	0	Hypothetical protein_g809
g809	Δsre1_cob	WT_nor	0.537818	0.156707	CED84945.1	0	Hypothetical protein_g809
g809	Δsre1_clo	WT_nor	0.400517	0.458663	CED84945.1	0	Hypothetical protein_g809
g809	Δsre1_nor	WT_nor	0.3166	0.999662	CED84945.1	0	Hypothetical protein_g809
g808	Δsre1_hyp	WT_nor	0.654341	0.00371502	P53733.1	1.03e-31	Small ribosomal subunit protein us19m
g808	WT_hyp	WT_nor	0.567788	0.0106805	P53733.1	1.03e-31	Small ribosomal subunit protein us19m
g808	WT_cob	WT_nor	0.0974242	0.860015	P53733.1	1.03e-31	Small ribosomal subunit protein us19m
g808	Δsre1_nor	WT_nor	0.0469496	0.999662	P53733.1	1.03e-31	Small ribosomal subunit protein us19m
g808	WT_clo	WT_nor	0.0269942	0.998354	P53733.1	1.03e-31	Small ribosomal subunit protein us19m
g808	Δsre1_cob	WT_nor	-0.215217	0.227831	P53733.1	1.03e-31	Small ribosomal subunit protein us19m
g808	Δsre1_clo	WT_nor	-0.289186	0.265042	P53733.1	1.03e-31	Small ribosomal subunit protein us19m
g807	WT_clo	WT_nor	0.25337	0.998354	Q54C92.1	3.24e-45	Cop9 signalosome complex subunit 6
g807	WT_cob	WT_nor	0.186841	0.822577	Q54C92.1	3.24e-45	Cop9 signalosome complex subunit 6
g807	Δsre1_nor	WT_nor	-0.203146	0.999662	Q54C92.1	3.24e-45	Cop9 signalosome complex subunit 6
g807	Δsre1_cob	WT_nor	-0.47683	0.0271283	Q54C92.1	3.24e-45	Cop9 signalosome complex subunit 6
g807	Δsre1_clo	WT_nor	-0.788036	0.00530047	Q54C92.1	3.24e-45	Cop9 signalosome complex subunit 6
g807	WT_hyp	WT_nor	-1.26212	3.89603e-07	Q54C92.1	3.24e-45	Cop9 signalosome complex subunit 6
g807	Δsre1_hyp	WT_nor	-1.72162	1.93072e-09	Q54C92.1	3.24e-45	Cop9 signalosome complex subunit 6
g806	WT_clo	WT_nor	-0.101508	0.998354	CED84942.1	5.46e-293	Lysyl hydrolase/glycosyltransferase family 25
g806	Δsre1_nor	WT_nor	-0.528176	0.999662	CED84942.1	5.46e-293	Lysyl hydrolase/glycosyltransferase family 25
g806	WT_cob	WT_nor	-0.60366	0.618102	CED84942.1	5.46e-293	Lysyl hydrolase/glycosyltransferase family 25
g806	Δsre1_hyp	WT_nor	-3.3553	5.1911e-14	CED84942.1	5.46e-293	Lysyl hydrolase/glycosyltransferase family 25
g806	WT_hyp	WT_nor	-4.14745	2.15856e-40	CED84942.1	5.46e-293	Lysyl hydrolase/glycosyltransferase family 25
g806	Δsre1_cob	WT_nor	-4.34797	7.12806e-61	CED84942.1	5.46e-293	Lysyl hydrolase/glycosyltransferase family 25
g806	Δsre1_clo	WT_nor	-4.38433	3.43096e-48	CED84942.1	5.46e-293	Lysyl hydrolase/glycosyltransferase family 25
g805	WT_hyp	WT_nor	0.827994	0.00225538	Q9C0Y8.1	2.78e-32	Ykm6_schpo upf0613 protein pb24d3.06c
g805	WT_cob	WT_nor	0.651921	0.069012	Q9C0Y8.1	2.78e-32	Ykm6_schpo upf0613 protein pb24d3.06c
g805	Δsre1_cob	WT_nor	0.434299	0.0791813	Q9C0Y8.1	2.78e-32	Ykm6_schpo upf0613 protein pb24d3.06c
g805	WT_clo	WT_nor	0.187689	0.998354	Q9C0Y8.1	2.78e-32	Ykm6_schpo upf0613 protein pb24d3.06c
g805	Δsre1_hyp	WT_nor	-0.0824503	0.822647	Q9C0Y8.1	2.78e-32	Ykm6_schpo upf0613 protein pb24d3.06c
g805	Δsre1_nor	WT_nor	-0.288345	0.999662	Q9C0Y8.1	2.78e-32	Ykm6_schpo upf0613 protein pb24d3.06c
g805	Δsre1_clo	WT_nor	-0.313726	0.46973	Q9C0Y8.1	2.78e-32	Ykm6_schpo upf0613 protein pb24d3.06c
g804	WT_cob	WT_nor	-0.130626	0.826847	CED84940.1	0	Glycosyltransferase aer61, uncharacterised
g804	WT_clo	WT_nor	-0.139774	0.998354	CED84940.1	0	Glycosyltransferase aer61, uncharacterised
g804	Δsre1_nor	WT_nor	-0.33059	0.999662	CED84940.1	0	Glycosyltransferase aer61, uncharacterised
g804	Δsre1_hyp	WT_nor	-0.534769	0.122443	CED84940.1	0	Glycosyltransferase aer61, uncharacterised
g804	Δsre1_cob	WT_nor	-0.699082	0.00133025	CED84940.1	0	Glycosyltransferase aer61, uncharacterised
g804	WT_hyp	WT_nor	-0.856992	0.00667263	CED84940.1	0	Glycosyltransferase aer61, uncharacterised
g804	Δsre1_clo	WT_nor	-1.12447	3.65688e-06	CED84940.1	0	Glycosyltransferase aer61, uncharacterised
g803	WT_hyp	WT_nor	0.903633	0.000859379	CED84939.1	4.93e-138	Adaptor protein complex sigma subunit
g803	Δsre1_hyp	WT_nor	0.708006	0.00646933	CED84939.1	4.93e-138	Adaptor protein complex sigma subunit
g803	Δsre1_cob	WT_nor	0.21958	0.330649	CED84939.1	4.93e-138	Adaptor protein complex sigma subunit
g803	Δsre1_clo	WT_nor	-0.0532344	0.888823	CED84939.1	4.93e-138	Adaptor protein complex sigma subunit
g803	WT_cob	WT_nor	-0.15104	0.830108	CED84939.1	4.93e-138	Adaptor protein complex sigma subunit
g803	Δsre1_nor	WT_nor	-0.212167	0.999662	CED84939.1	4.93e-138	Adaptor protein complex sigma subunit
g803	WT_clo	WT_nor	-0.293654	0.998354	CED84939.1	4.93e-138	Adaptor protein complex sigma subunit
g802	WT_cob	WT_nor	0.978559	0.00270843	CED84938.1	0	Kinase-like protein
g802	Δsre1_clo	WT_nor	0.852642	0.000381562	CED84938.1	0	Kinase-like protein
g802	WT_clo	WT_nor	0.343753	0.998354	CED84938.1	0	Kinase-like protein
g802	WT_hyp	WT_nor	0.25751	0.534398	CED84938.1	0	Kinase-like protein
g802	Δsre1_nor	WT_nor	0.153159	0.999662	CED84938.1	0	Kinase-like protein
g802	Δsre1_hyp	WT_nor	-0.000929769	0.998446	CED84938.1	0	Kinase-like protein
g802	Δsre1_cob	WT_nor	-0.303586	0.267084	CED84938.1	0	Kinase-like protein
g801	WT_clo	WT_nor	0.171686	0.998354	CED84937.1	9.17e-233	E3 ubiquitin ligase interacting with arginine methyltransferase
g801	WT_cob	WT_nor	0.142265	0.850804	CED84937.1	9.17e-233	E3 ubiquitin ligase interacting with arginine methyltransferase
g801	Δsre1_nor	WT_nor	-0.193517	0.999662	CED84937.1	9.17e-233	E3 ubiquitin ligase interacting with arginine methyltransferase
g801	Δsre1_hyp	WT_nor	-0.485122	0.5758	CED84937.1	9.17e-233	E3 ubiquitin ligase interacting with arginine methyltransferase
g801	Δsre1_clo	WT_nor	-0.519444	0.228264	CED84937.1	9.17e-233	E3 ubiquitin ligase interacting with arginine methyltransferase
g801	Δsre1_cob	WT_nor	-0.81719	0.126661	CED84937.1	9.17e-233	E3 ubiquitin ligase interacting with arginine methyltransferase
g801	WT_hyp	WT_nor	-1.52533	0.000328071	CED84937.1	9.17e-233	E3 ubiquitin ligase interacting with arginine methyltransferase
g800	Δsre1_hyp	WT_nor	0.217673	0.461199	CED84936.1	3.21e-142	Protein similar to predicted member of the intramitochondrial sorting protein family
g800	Δsre1_nor	WT_nor	0.0726338	0.999662	CED84936.1	3.21e-142	Protein similar to predicted member of the intramitochondrial sorting protein family
g800	Δsre1_clo	WT_nor	-0.00109413	0.998352	CED84936.1	3.21e-142	Protein similar to predicted member of the intramitochondrial sorting protein family
g800	WT_clo	WT_nor	-0.118768	0.998354	CED84936.1	3.21e-142	Protein similar to predicted member of the intramitochondrial sorting protein family
g800	WT_cob	WT_nor	-0.368202	0.389719	CED84936.1	3.21e-142	Protein similar to predicted member of the intramitochondrial sorting protein family
g800	WT_hyp	WT_nor	-0.575547	0.0270266	CED84936.1	3.21e-142	Protein similar to predicted member of the intramitochondrial sorting protein family
g800	Δsre1_cob	WT_nor	-0.958517	2.33456e-06	CED84936.1	3.21e-142	Protein similar to predicted member of the intramitochondrial sorting protein family
g80	Δsre1_hyp	WT_nor	0.963235	0.0206216	CED84294.1	3.99e-79	Histone H1 5
g80	Δsre1_cob	WT_nor	0.929055	0.00371053	CED84294.1	3.99e-79	Histone H1 5
g80	Δsre1_clo	WT_nor	0.4206	0.293046	CED84294.1	3.99e-79	Histone H1 5
g80	WT_cob	WT_nor	0.399349	0.569408	CED84294.1	3.99e-79	Histone H1 5
g80	Δsre1_nor	WT_nor	0.294152	0.999662	CED84294.1	3.99e-79	Histone H1 5
g80	WT_clo	WT_nor	-0.26095	0.998354	CED84294.1	3.99e-79	Histone H1 5
g80	WT_hyp	WT_nor	-0.306655	0.458944	CED84294.1	3.99e-79	Histone H1 5
g799	Δsre1_hyp	WT_nor	0.30057	0.26367	CED84935.1	0	NADH-cytochrome b-5 reductase
g799	WT_hyp	WT_nor	-0.0466115	0.878952	CED84935.1	0	NADH-cytochrome b-5 reductase
g799	Δsre1_nor	WT_nor	-0.0764099	0.999662	CED84935.1	0	NADH-cytochrome b-5 reductase
g799	WT_clo	WT_nor	-0.0813823	0.998354	CED84935.1	0	NADH-cytochrome b-5 reductase
g799	Δsre1_clo	WT_nor	-0.0816093	0.793727	CED84935.1	0	NADH-cytochrome b-5 reductase
g799	WT_cob	WT_nor	-1.1446	3.40044e-05	CED84935.1	0	NADH-cytochrome b-5 reductase
g799	Δsre1_cob	WT_nor	-1.99101	9.83044e-18	CED84935.1	0	NADH-cytochrome b-5 reductase
g798	WT_cob	WT_nor	0.190952	0.797901	CED84934.1	0	hypothetical protein_g798 (RIC1)
g798	Δsre1_clo	WT_nor	0.131177	0.783527	CED84934.1	0	hypothetical protein_g798 (RIC1)
g798	Δsre1_nor	WT_nor	0.0425074	0.999662	CED84934.1	0	hypothetical protein_g798 (RIC1)
g798	WT_clo	WT_nor	-0.0723047	0.998354	CED84934.1	0	hypothetical protein_g798 (RIC1)
g798	Δsre1_cob	WT_nor	-0.122523	0.748197	CED84934.1	0	hypothetical protein_g798 (RIC1)
g798	WT_hyp	WT_nor	-1.37902	0.000111342	CED84934.1	0	hypothetical protein_g798 (RIC1)
g798	Δsre1_hyp	WT_nor	-1.69923	1.67987e-05	CED84934.1	0	hypothetical protein_g798 (RIC1)
g797	WT_cob	WT_nor	0.512496	0.646883	P18696.2	6.74e-111	Proline-specific permease
g797	Δsre1_nor	WT_nor	0.421527	0.999662	P18696.2	6.74e-111	Proline-specific permease
g797	WT_clo	WT_nor	0.313302	0.998354	P18696.2	6.74e-111	Proline-specific permease
g797	Δsre1_clo	WT_nor	0.232079	0.788096	P18696.2	6.74e-111	Proline-specific permease
g797	Δsre1_hyp	WT_nor	-0.0765014	0.932286	P18696.2	6.74e-111	Proline-specific permease
g797	WT_hyp	WT_nor	-0.228508	0.780686	P18696.2	6.74e-111	Proline-specific permease
g797	Δsre1_cob	WT_nor	-0.532838	0.454695	P18696.2	6.74e-111	Proline-specific permease
g796	Δsre1_hyp	WT_nor	2.0601	2.4947e-19	CED84932.1	2.67e-138	Predicted flavoprotein
g796	WT_hyp	WT_nor	1.02916	0.0906906	CED84932.1	2.67e-138	Predicted flavoprotein
g796	Δsre1_nor	WT_nor	0.0029901	0.999662	CED84932.1	2.67e-138	Predicted flavoprotein
g796	WT_cob	WT_nor	-0.21059	0.706488	CED84932.1	2.67e-138	Predicted flavoprotein
g796	WT_clo	WT_nor	-0.27115	0.998354	CED84932.1	2.67e-138	Predicted flavoprotein
g796	Δsre1_cob	WT_nor	-0.300967	0.372345	CED84932.1	2.67e-138	Predicted flavoprotein
g796	Δsre1_clo	WT_nor	-0.593698	0.0311613	CED84932.1	2.67e-138	Predicted flavoprotein
g795	WT_cob	WT_nor	1.06632	0.00970249	nohit	nohit	hypothetical protein_g795
g795	Δsre1_nor	WT_nor	0.192822	0.999662	nohit	nohit	hypothetical protein_g795
g795	WT_clo	WT_nor	0.154495	0.998354	nohit	nohit	hypothetical protein_g795
g795	Δsre1_hyp	WT_nor	-0.297012	0.585654	nohit	nohit	hypothetical protein_g795
g795	Δsre1_cob	WT_nor	-0.610697	0.0846736	nohit	nohit	hypothetical protein_g795
g795	Δsre1_clo	WT_nor	-1.22591	0.0714146	nohit	nohit	hypothetical protein_g795
g795	WT_hyp	WT_nor	-1.99587	7.73287e-07	nohit	nohit	hypothetical protein_g795
g794	Δsre1_hyp	WT_nor	1.33964	0.0490068	CED84931.1	5.32e-194	Soluble epoxide hydrolase
g794	WT_cob	WT_nor	1.29221	0.099823	CED84931.1	5.32e-194	Soluble epoxide hydrolase
g794	Δsre1_cob	WT_nor	0.6641	0.303087	CED84931.1	5.32e-194	Soluble epoxide hydrolase
g794	Δsre1_nor	WT_nor	0.500419	0.999662	CED84931.1	5.32e-194	Soluble epoxide hydrolase
g794	Δsre1_clo	WT_nor	0.00728207	0.993343	CED84931.1	5.32e-194	Soluble epoxide hydrolase
g794	WT_hyp	WT_nor	-0.675717	0.483433	CED84931.1	5.32e-194	Soluble epoxide hydrolase
g794	WT_clo	WT_nor	-0.764846	0.998354	CED84931.1	5.32e-194	Soluble epoxide hydrolase
g793	Δsre1_hyp	WT_nor	0.416663	0.706792	nohit	nohit	hypothetical protein_g793 (GST_N)
g793	Δsre1_nor	WT_nor	0.277564	0.999662	nohit	nohit	hypothetical protein_g793 (GST_N)
g793	WT_cob	WT_nor	-0.586041	0.650401	nohit	nohit	hypothetical protein_g793 (GST_N)
g793	WT_clo	WT_nor	-0.810363	0.998354	nohit	nohit	hypothetical protein_g793 (GST_N)
g793	Δsre1_cob	WT_nor	-1.67277	0.0171727	nohit	nohit	hypothetical protein_g793 (GST_N)
g793	WT_hyp	WT_nor	-1.86724	0.0205095	nohit	nohit	hypothetical protein_g793 (GST_N)
g793	Δsre1_clo	WT_nor	-2.15806	0.00570431	nohit	nohit	hypothetical protein_g793 (GST_N)
g792	Δsre1_nor	WT_nor	-0.0546093	0.999662	nohit	nohit	hypothetical protein_g792
g792	Δsre1_hyp	WT_nor	-0.175404	0.854936	nohit	nohit	hypothetical protein_g792
g792	WT_clo	WT_nor	-0.55941	0.998354	nohit	nohit	hypothetical protein_g792
g792	WT_hyp	WT_nor	-0.762025	0.378422	nohit	nohit	hypothetical protein_g792
g792	WT_cob	WT_nor	-1.21078	0.329734	nohit	nohit	hypothetical protein_g792
g792	Δsre1_clo	WT_nor	-1.25812	0.199834	nohit	nohit	hypothetical protein_g792
g792	Δsre1_cob	WT_nor	-2.08562	0.0316492	nohit	nohit	hypothetical protein_g792
g791	WT_cob	WT_nor	-0.0181686	0.986642	P29064.1	1.62e-238	Alpha-glucosidase
g791	Δsre1_nor	WT_nor	-0.0336483	0.999662	P29064.1	1.62e-238	Alpha-glucosidase
g791	Δsre1_clo	WT_nor	-0.21441	0.66042	P29064.1	1.62e-238	Alpha-glucosidase
g791	WT_clo	WT_nor	-0.262683	0.998354	P29064.1	1.62e-238	Alpha-glucosidase
g791	Δsre1_hyp	WT_nor	-1.00579	0.0174243	P29064.1	1.62e-238	Alpha-glucosidase
g791	Δsre1_cob	WT_nor	-1.24981	0.000737956	P29064.1	1.62e-238	Alpha-glucosidase
g791	WT_hyp	WT_nor	-1.79003	0.000351416	P29064.1	1.62e-238	Alpha-glucosidase
g790	WT_cob	WT_nor	0.474091	0.350737	CED83530.1	0	hypothetical protein_g790 (Fungal_trans_2)
g790	WT_clo	WT_nor	0.161579	0.998354	CED83530.1	0	hypothetical protein_g790 (Fungal_trans_2)
g790	Δsre1_hyp	WT_nor	0.0576687	0.892974	CED83530.1	0	hypothetical protein_g790 (Fungal_trans_2)
g790	Δsre1_clo	WT_nor	0.0400891	0.919892	CED83530.1	0	hypothetical protein_g790 (Fungal_trans_2)
g790	Δsre1_nor	WT_nor	-0.07178	0.999662	CED83530.1	0	hypothetical protein_g790 (Fungal_trans_2)
g790	WT_hyp	WT_nor	-0.0822205	0.822517	CED83530.1	0	hypothetical protein_g790 (Fungal_trans_2)
g790	Δsre1_cob	WT_nor	-0.310017	0.403513	CED83530.1	0	hypothetical protein_g790 (Fungal_trans_2)
g79	Δsre1_clo	WT_nor	-0.00505222	0.986501	P0CR22.1	0	Pre-mRNA-splicing factor rse1
g79	Δsre1_nor	WT_nor	-0.0816829	0.999662	P0CR22.1	0	Pre-mRNA-splicing factor rse1
g79	WT_clo	WT_nor	-0.103122	0.998354	P0CR22.1	0	Pre-mRNA-splicing factor rse1
g79	Δsre1_cob	WT_nor	-0.252699	0.129992	P0CR22.1	0	Pre-mRNA-splicing factor rse1
g79	WT_cob	WT_nor	-0.325848	0.2758	P0CR22.1	0	Pre-mRNA-splicing factor rse1
g79	WT_hyp	WT_nor	-0.508861	0.0222553	P0CR22.1	0	Pre-mRNA-splicing factor rse1
g79	Δsre1_hyp	WT_nor	-0.569445	0.00431273	P0CR22.1	0	Pre-mRNA-splicing factor rse1
g789	Δsre1_clo	WT_nor	0.252142	0.677055	P18696.2	3.97e-91	Proline-specific permease
g789	WT_clo	WT_nor	-0.111614	0.998354	P18696.2	3.97e-91	Proline-specific permease
g789	Δsre1_cob	WT_nor	-0.168734	0.61068	P18696.2	3.97e-91	Proline-specific permease
g789	Δsre1_nor	WT_nor	-0.226256	0.999662	P18696.2	3.97e-91	Proline-specific permease
g789	WT_cob	WT_nor	-0.281448	0.639675	P18696.2	3.97e-91	Proline-specific permease
g789	WT_hyp	WT_nor	-1.23528	0.0134298	P18696.2	3.97e-91	Proline-specific permease
g789	Δsre1_hyp	WT_nor	-1.2381	0.00324488	P18696.2	3.97e-91	Proline-specific permease
g788	Δsre1_hyp	WT_nor	-0.064801	0.948268	nohit	nohit	hypothetical protein_g788
g788	WT_clo	WT_nor	-0.15849	0.998354	nohit	nohit	hypothetical protein_g788
g788	WT_hyp	WT_nor	-0.186302	0.749663	nohit	nohit	hypothetical protein_g788
g788	Δsre1_nor	WT_nor	-0.387341	0.999662	nohit	nohit	hypothetical protein_g788
g788	WT_cob	WT_nor	-0.612262	0.437699	nohit	nohit	hypothetical protein_g788
g788	Δsre1_clo	WT_nor	-1.01278	0.0379027	nohit	nohit	hypothetical protein_g788
g788	Δsre1_cob	WT_nor	-1.51043	0.00303866	nohit	nohit	hypothetical protein_g788
g787	Δsre1_cob	WT_nor	0.545028	0.175827	Q9C0V1.1	2.37e-179	Amt1_schpo ammonium transporter 1
g787	Δsre1_clo	WT_nor	0.142979	0.867286	Q9C0V1.1	2.37e-179	Amt1_schpo ammonium transporter 1
g787	WT_clo	WT_nor	-0.0450792	0.998354	Q9C0V1.1	2.37e-179	Amt1_schpo ammonium transporter 1
g787	Δsre1_nor	WT_nor	-0.191378	0.999662	Q9C0V1.1	2.37e-179	Amt1_schpo ammonium transporter 1
g787	WT_cob	WT_nor	-0.283842	0.588194	Q9C0V1.1	2.37e-179	Amt1_schpo ammonium transporter 1
g787	Δsre1_hyp	WT_nor	-1.01635	0.000194118	Q9C0V1.1	2.37e-179	Amt1_schpo ammonium transporter 1
g787	WT_hyp	WT_nor	-1.44438	1.496e-07	Q9C0V1.1	2.37e-179	Amt1_schpo ammonium transporter 1
g786	WT_cob	WT_nor	0.185042	0.670488	CED83533.1	1.09e-138	hypothetical protein_g786 (DUF3602)
g786	Δsre1_nor	WT_nor	0.170134	0.999662	CED83533.1	1.09e-138	hypothetical protein_g786 (DUF3602)
g786	Δsre1_hyp	WT_nor	0.0789667	0.794301	CED83533.1	1.09e-138	hypothetical protein_g786 (DUF3602)
g786	WT_clo	WT_nor	0.0477162	0.998354	CED83533.1	1.09e-138	hypothetical protein_g786 (DUF3602)
g786	WT_hyp	WT_nor	0.0244684	0.937055	CED83533.1	1.09e-138	hypothetical protein_g786 (DUF3602)
g786	Δsre1_cob	WT_nor	-0.0612442	0.789467	CED83533.1	1.09e-138	hypothetical protein_g786 (DUF3602)
g786	Δsre1_clo	WT_nor	-0.500421	0.0250642	CED83533.1	1.09e-138	hypothetical protein_g786 (DUF3602)
g785	WT_cob	WT_nor	0.148806	0.869285	CED83534.1	0	Hypothetical protein_g785
g785	WT_clo	WT_nor	0.0936411	0.998354	CED83534.1	0	Hypothetical protein_g785
g785	Δsre1_nor	WT_nor	-0.0154123	0.999662	CED83534.1	0	Hypothetical protein_g785
g785	WT_hyp	WT_nor	-0.299756	0.649601	CED83534.1	0	Hypothetical protein_g785
g785	Δsre1_hyp	WT_nor	-0.311186	0.480401	CED83534.1	0	Hypothetical protein_g785
g785	Δsre1_clo	WT_nor	-0.651913	0.0424841	CED83534.1	0	Hypothetical protein_g785
g785	Δsre1_cob	WT_nor	-1.0927	8.62562e-06	CED83534.1	0	Hypothetical protein_g785
g784	WT_clo	WT_nor	0.134776	0.998354	CED83535.1	0	Ubiquitin-specific protease
g784	Δsre1_nor	WT_nor	0.119362	0.999662	CED83535.1	0	Ubiquitin-specific protease
g784	WT_cob	WT_nor	0.0238447	0.978306	CED83535.1	0	Ubiquitin-specific protease
g784	Δsre1_cob	WT_nor	-0.350125	0.157374	CED83535.1	0	Ubiquitin-specific protease
g784	Δsre1_clo	WT_nor	-0.491985	0.133708	CED83535.1	0	Ubiquitin-specific protease
g784	WT_hyp	WT_nor	-0.946791	0.0015061	CED83535.1	0	Ubiquitin-specific protease
g784	Δsre1_hyp	WT_nor	-1.28993	8.00106e-06	CED83535.1	0	Ubiquitin-specific protease
g783	WT_hyp	WT_nor	0.799625	0.00296447	Q8VZM1.1	1.16e-107	N-terminal acetyltransferase a complex auxiliary subunit naa15
g783	Δsre1_clo	WT_nor	0.558864	0.0116579	Q8VZM1.1	1.16e-107	N-terminal acetyltransferase a complex auxiliary subunit naa15
g783	WT_clo	WT_nor	0.0938297	0.998354	Q8VZM1.1	1.16e-107	N-terminal acetyltransferase a complex auxiliary subunit naa15
g783	Δsre1_cob	WT_nor	0.0892909	0.706517	Q8VZM1.1	1.16e-107	N-terminal acetyltransferase a complex auxiliary subunit naa15
g783	Δsre1_nor	WT_nor	0.025423	0.999662	Q8VZM1.1	1.16e-107	N-terminal acetyltransferase a complex auxiliary subunit naa15
g783	Δsre1_hyp	WT_nor	-0.0244691	0.938526	Q8VZM1.1	1.16e-107	N-terminal acetyltransferase a complex auxiliary subunit naa15
g783	WT_cob	WT_nor	-0.157389	0.723898	Q8VZM1.1	1.16e-107	N-terminal acetyltransferase a complex auxiliary subunit naa15
g782	WT_hyp	WT_nor	0.982164	0.0142287	P0CQ52.1	3.33e-74	13 kda ribonucleoprotein-associated protein
g782	Δsre1_hyp	WT_nor	0.663549	0.00336872	P0CQ52.1	3.33e-74	13 kda ribonucleoprotein-associated protein
g782	Δsre1_clo	WT_nor	0.0123497	0.976492	P0CQ52.1	3.33e-74	13 kda ribonucleoprotein-associated protein
g782	WT_clo	WT_nor	-0.00769846	0.998354	P0CQ52.1	3.33e-74	13 kda ribonucleoprotein-associated protein
g782	Δsre1_nor	WT_nor	-0.0893953	0.999662	P0CQ52.1	3.33e-74	13 kda ribonucleoprotein-associated protein
g782	Δsre1_cob	WT_nor	-0.349784	0.0930698	P0CQ52.1	3.33e-74	13 kda ribonucleoprotein-associated protein
g782	WT_cob	WT_nor	-0.433021	0.165557	P0CQ52.1	3.33e-74	13 kda ribonucleoprotein-associated protein
g781	Δsre1_hyp	WT_nor	0.508857	0.280332	P9WES7.1	1.64e-46	Putative holocytochrome-c1 synthase
g781	WT_clo	WT_nor	0.0834314	0.998354	P9WES7.1	1.64e-46	Putative holocytochrome-c1 synthase
g781	Δsre1_nor	WT_nor	-0.1952	0.999662	P9WES7.1	1.64e-46	Putative holocytochrome-c1 synthase
g781	WT_hyp	WT_nor	-0.228846	0.536954	P9WES7.1	1.64e-46	Putative holocytochrome-c1 synthase
g781	Δsre1_clo	WT_nor	-0.230586	0.592419	P9WES7.1	1.64e-46	Putative holocytochrome-c1 synthase
g781	WT_cob	WT_nor	-1.14219	0.0129549	P9WES7.1	1.64e-46	Putative holocytochrome-c1 synthase
g781	Δsre1_cob	WT_nor	-2.45421	1.44421e-12	P9WES7.1	1.64e-46	Putative holocytochrome-c1 synthase
g780	Δsre1_hyp	WT_nor	0.448489	0.0961841	nohit	nohit	hypothetical protein_g780 (Histone)
g780	WT_hyp	WT_nor	0.101947	0.737321	nohit	nohit	hypothetical protein_g780 (Histone)
g780	Δsre1_nor	WT_nor	-0.0022583	0.999662	nohit	nohit	hypothetical protein_g780 (Histone)
g780	WT_cob	WT_nor	-0.056372	0.925698	nohit	nohit	hypothetical protein_g780 (Histone)
g780	Δsre1_cob	WT_nor	-0.132966	0.573167	nohit	nohit	hypothetical protein_g780 (Histone)
g780	WT_clo	WT_nor	-0.260002	0.998354	nohit	nohit	hypothetical protein_g780 (Histone)
g780	Δsre1_clo	WT_nor	-0.503866	0.0328598	nohit	nohit	hypothetical protein_g780 (Histone)
g78	Δsre1_clo	WT_nor	0.830699	0.000233222	CED84296.1	0	hypothetical protein_g78 (WD40)
g78	Δsre1_cob	WT_nor	0.503108	0.00773243	CED84296.1	0	hypothetical protein_g78 (WD40)
g78	WT_hyp	WT_nor	0.407489	0.321524	CED84296.1	0	hypothetical protein_g78 (WD40)
g78	WT_cob	WT_nor	0.149104	0.749084	CED84296.1	0	hypothetical protein_g78 (WD40)
g78	WT_clo	WT_nor	0.0613994	0.998354	CED84296.1	0	hypothetical protein_g78 (WD40)
g78	Δsre1_nor	WT_nor	-0.0761059	0.999662	CED84296.1	0	hypothetical protein_g78 (WD40)
g78	Δsre1_hyp	WT_nor	-0.219234	0.431585	CED84296.1	0	hypothetical protein_g78 (WD40)
g779	WT_hyp	WT_nor	0.256033	0.370172	P32839.2	4.28e-143	Mitochondrial chaperone bcs1
g779	Δsre1_hyp	WT_nor	0.235517	0.641039	P32839.2	4.28e-143	Mitochondrial chaperone bcs1
g779	WT_clo	WT_nor	0.0986715	0.998354	P32839.2	4.28e-143	Mitochondrial chaperone bcs1
g779	Δsre1_nor	WT_nor	-0.28222	0.999662	P32839.2	4.28e-143	Mitochondrial chaperone bcs1
g779	WT_cob	WT_nor	-0.36054	0.473562	P32839.2	4.28e-143	Mitochondrial chaperone bcs1
g779	Δsre1_clo	WT_nor	-0.525156	0.0427451	P32839.2	4.28e-143	Mitochondrial chaperone bcs1
g779	Δsre1_cob	WT_nor	-0.646303	0.00450708	P32839.2	4.28e-143	Mitochondrial chaperone bcs1
g778	WT_hyp	WT_nor	0.65742	0.0116632	CED83542.1	3.38e-247	Hypothetical protein_g778
g778	Δsre1_hyp	WT_nor	0.324259	0.5259	CED83542.1	3.38e-247	Hypothetical protein_g778
g778	WT_clo	WT_nor	0.139244	0.998354	CED83542.1	3.38e-247	Hypothetical protein_g778
g778	Δsre1_clo	WT_nor	-0.0124805	0.974658	CED83542.1	3.38e-247	Hypothetical protein_g778
g778	Δsre1_cob	WT_nor	-0.0303092	0.902945	CED83542.1	3.38e-247	Hypothetical protein_g778
g778	Δsre1_nor	WT_nor	-0.0735762	0.999662	CED83542.1	3.38e-247	Hypothetical protein_g778
g778	WT_cob	WT_nor	-0.158046	0.763404	CED83542.1	3.38e-247	Hypothetical protein_g778
g777	Δsre1_clo	WT_nor	0.680638	0.00191606	CED83543.1	0	Nuclear matrix protein
g777	Δsre1_cob	WT_nor	0.563594	0.000455688	CED83543.1	0	Nuclear matrix protein
g777	WT_hyp	WT_nor	0.441314	0.0562922	CED83543.1	0	Nuclear matrix protein
g777	WT_cob	WT_nor	0.285642	0.462491	CED83543.1	0	Nuclear matrix protein
g777	WT_clo	WT_nor	0.118999	0.998354	CED83543.1	0	Nuclear matrix protein
g777	Δsre1_nor	WT_nor	0.0812242	0.999662	CED83543.1	0	Nuclear matrix protein
g777	Δsre1_hyp	WT_nor	-0.113927	0.804068	CED83543.1	0	Nuclear matrix protein
g776	WT_hyp	WT_nor	1.00048	3.41561e-05	Q6PUR6.1	7.94e-97	Gpn-loop gtpase 2
g776	Δsre1_hyp	WT_nor	0.985186	1.33467e-05	Q6PUR6.1	7.94e-97	Gpn-loop gtpase 2
g776	Δsre1_cob	WT_nor	0.625892	0.000246531	Q6PUR6.1	7.94e-97	Gpn-loop gtpase 2
g776	Δsre1_clo	WT_nor	0.214295	0.396263	Q6PUR6.1	7.94e-97	Gpn-loop gtpase 2
g776	Δsre1_nor	WT_nor	0.108345	0.999662	Q6PUR6.1	7.94e-97	Gpn-loop gtpase 2
g776	WT_cob	WT_nor	0.0392605	0.953336	Q6PUR6.1	7.94e-97	Gpn-loop gtpase 2
g776	WT_clo	WT_nor	-0.0310704	0.998354	Q6PUR6.1	7.94e-97	Gpn-loop gtpase 2
g775	WT_clo	WT_nor	0.247839	0.998354	CED83545.1	0	Tetratricopeptide-like helical
g775	Δsre1_nor	WT_nor	0.12431	0.999662	CED83545.1	0	Tetratricopeptide-like helical
g775	WT_cob	WT_nor	-0.405985	0.367799	CED83545.1	0	Tetratricopeptide-like helical
g775	Δsre1_cob	WT_nor	-0.424064	0.0881757	CED83545.1	0	Tetratricopeptide-like helical
g775	WT_hyp	WT_nor	-0.522943	0.118785	CED83545.1	0	Tetratricopeptide-like helical
g775	Δsre1_clo	WT_nor	-0.607258	0.0223509	CED83545.1	0	Tetratricopeptide-like helical
g775	Δsre1_hyp	WT_nor	-1.02434	0.00110903	CED83545.1	0	Tetratricopeptide-like helical
g774	Δsre1_hyp	WT_nor	0.899244	0.00462301	CED83546.1	5.68e-109	Hypothetical protein_g774
g774	WT_hyp	WT_nor	0.873934	0.00336759	CED83546.1	5.68e-109	Hypothetical protein_g774
g774	Δsre1_clo	WT_nor	0.359625	0.242703	CED83546.1	5.68e-109	Hypothetical protein_g774
g774	Δsre1_nor	WT_nor	0.264275	0.999662	CED83546.1	5.68e-109	Hypothetical protein_g774
g774	WT_clo	WT_nor	0.244231	0.998354	CED83546.1	5.68e-109	Hypothetical protein_g774
g774	Δsre1_cob	WT_nor	0.187806	0.496292	CED83546.1	5.68e-109	Hypothetical protein_g774
g774	WT_cob	WT_nor	0.105784	0.879631	CED83546.1	5.68e-109	Hypothetical protein_g774
g773	Δsre1_nor	WT_nor	0.0265404	0.999662	CED83547.1	0	G2 mitotic-specific cyclin cdc13
g773	Δsre1_hyp	WT_nor	-0.0776958	0.85818	CED83547.1	0	G2 mitotic-specific cyclin cdc13
g773	WT_clo	WT_nor	-0.0974722	0.998354	CED83547.1	0	G2 mitotic-specific cyclin cdc13
g773	WT_cob	WT_nor	-0.103429	0.860534	CED83547.1	0	G2 mitotic-specific cyclin cdc13
g773	Δsre1_clo	WT_nor	-0.499716	0.0296821	CED83547.1	0	G2 mitotic-specific cyclin cdc13
g773	Δsre1_cob	WT_nor	-0.699663	5.27995e-07	CED83547.1	0	G2 mitotic-specific cyclin cdc13
g773	WT_hyp	WT_nor	-0.825478	2.36323e-05	CED83547.1	0	G2 mitotic-specific cyclin cdc13
g772	Δsre1_hyp	WT_nor	2.45	1.31596e-13	CED83549.1	7.07e-157	Rnase p, rpr2/rpp21 subunit
g772	WT_hyp	WT_nor	1.07772	0.0168916	CED83549.1	7.07e-157	Rnase p, rpr2/rpp21 subunit
g772	WT_clo	WT_nor	0.658877	0.998354	CED83549.1	7.07e-157	Rnase p, rpr2/rpp21 subunit
g772	Δsre1_nor	WT_nor	0.565694	0.999662	CED83549.1	7.07e-157	Rnase p, rpr2/rpp21 subunit
g772	WT_cob	WT_nor	0.437847	0.436306	CED83549.1	7.07e-157	Rnase p, rpr2/rpp21 subunit
g772	Δsre1_clo	WT_nor	0.0997711	0.842329	CED83549.1	7.07e-157	Rnase p, rpr2/rpp21 subunit
g772	Δsre1_cob	WT_nor	-0.180346	0.653497	CED83549.1	7.07e-157	Rnase p, rpr2/rpp21 subunit
g771	WT_clo	WT_nor	0.0856704	0.998354	C4QVU3.1	6.33e-82	Delta 8-(e)-sphingolipid desaturase
g771	Δsre1_nor	WT_nor	-0.158538	0.999662	C4QVU3.1	6.33e-82	Delta 8-(e)-sphingolipid desaturase
g771	Δsre1_hyp	WT_nor	-0.359154	0.418248	C4QVU3.1	6.33e-82	Delta 8-(e)-sphingolipid desaturase
g771	Δsre1_clo	WT_nor	-0.591124	0.349592	C4QVU3.1	6.33e-82	Delta 8-(e)-sphingolipid desaturase
g771	WT_cob	WT_nor	-0.596025	0.362709	C4QVU3.1	6.33e-82	Delta 8-(e)-sphingolipid desaturase
g771	WT_hyp	WT_nor	-1.24901	0.00183084	C4QVU3.1	6.33e-82	Delta 8-(e)-sphingolipid desaturase
g771	Δsre1_cob	WT_nor	-1.83497	8.55389e-10	C4QVU3.1	6.33e-82	Delta 8-(e)-sphingolipid desaturase
g770	Δsre1_nor	WT_nor	0.312063	0.999662	CED83551.1	0	hypothetical protein_g770 (Exo5)
g770	WT_clo	WT_nor	0.135325	0.998354	CED83551.1	0	hypothetical protein_g770 (Exo5)
g770	Δsre1_hyp	WT_nor	-0.406788	0.425398	CED83551.1	0	hypothetical protein_g770 (Exo5)
g770	WT_hyp	WT_nor	-0.8197	0.0365117	CED83551.1	0	hypothetical protein_g770 (Exo5)
g770	Δsre1_clo	WT_nor	-0.860335	0.00196281	CED83551.1	0	hypothetical protein_g770 (Exo5)
g770	WT_cob	WT_nor	-0.993585	0.00159576	CED83551.1	0	hypothetical protein_g770 (Exo5)
g770	Δsre1_cob	WT_nor	-2.06651	1.36557e-16	CED83551.1	0	hypothetical protein_g770 (Exo5)
g77	WT_clo	WT_nor	0.0742311	0.998354	O55125.1	1.42e-38	Protein nipsnap homolog 1
g77	Δsre1_nor	WT_nor	-0.0871948	0.999662	O55125.1	1.42e-38	Protein nipsnap homolog 1
g77	WT_cob	WT_nor	-0.69266	0.100592	O55125.1	1.42e-38	Protein nipsnap homolog 1
g77	Δsre1_hyp	WT_nor	-0.708251	0.0314886	O55125.1	1.42e-38	Protein nipsnap homolog 1
g77	Δsre1_clo	WT_nor	-2.26827	3.59407e-18	O55125.1	1.42e-38	Protein nipsnap homolog 1
g77	Δsre1_cob	WT_nor	-2.50506	5.45848e-25	O55125.1	1.42e-38	Protein nipsnap homolog 1
g77	WT_hyp	WT_nor	-2.78645	2.13875e-22	O55125.1	1.42e-38	Protein nipsnap homolog 1
g769	WT_cob	WT_nor	-0.45678		CED83552.1	0	Hypothetical protein_g769 (O-FucT)
g769	Δsre1_nor	WT_nor	-0.691578		CED83552.1	0	Hypothetical protein_g769 (O-FucT)
g769	WT_clo	WT_nor	-1.68677		CED83552.1	0	Hypothetical protein_g769 (O-FucT)
g769	Δsre1_clo	WT_nor	-3.37001		CED83552.1	0	Hypothetical protein_g769 (O-FucT)
g769	Δsre1_cob	WT_nor	-3.51146		CED83552.1	0	Hypothetical protein_g769 (O-FucT)
g769	WT_hyp	WT_nor	-5.45692		CED83552.1	0	Hypothetical protein_g769 (O-FucT)
g769	Δsre1_hyp	WT_nor	-5.47516		CED83552.1	0	Hypothetical protein_g769 (O-FucT)
g768	WT_clo	WT_nor	-0.0759406	0.998354	CED83553.1	0	Ferric reductase, nadh/nadph oxidase and related proteins
g768	Δsre1_nor	WT_nor	-0.145699	0.999662	CED83553.1	0	Ferric reductase, nadh/nadph oxidase and related proteins
g768	Δsre1_clo	WT_nor	-0.784234	0.00861871	CED83553.1	0	Ferric reductase, nadh/nadph oxidase and related proteins
g768	WT_cob	WT_nor	-0.892243	0.0112299	CED83553.1	0	Ferric reductase, nadh/nadph oxidase and related proteins
g768	Δsre1_hyp	WT_nor	-1.27801	2.84894e-05	CED83553.1	0	Ferric reductase, nadh/nadph oxidase and related proteins
g768	WT_hyp	WT_nor	-1.97045	2.20005e-06	CED83553.1	0	Ferric reductase, nadh/nadph oxidase and related proteins
g768	Δsre1_cob	WT_nor	-2.12704	1.97165e-18	CED83553.1	0	Ferric reductase, nadh/nadph oxidase and related proteins
g767	Δsre1_clo	WT_nor	0.509751	0.366719	O93869.2	0	Glycogen[starch] synthase
g767	Δsre1_cob	WT_nor	0.460624	0.28645	O93869.2	0	Glycogen[starch] synthase
g767	WT_cob	WT_nor	0.455034	0.527263	O93869.2	0	Glycogen[starch] synthase
g767	Δsre1_nor	WT_nor	0.234818	0.999662	O93869.2	0	Glycogen[starch] synthase
g767	WT_clo	WT_nor	-0.268665	0.998354	O93869.2	0	Glycogen[starch] synthase
g767	Δsre1_hyp	WT_nor	-0.339583	0.642074	O93869.2	0	Glycogen[starch] synthase
g767	WT_hyp	WT_nor	-0.499353	0.405713	O93869.2	0	Glycogen[starch] synthase
g766	WT_hyp	WT_nor	1.24212	2.18045e-07	Q96UB1.2	1.11e-67	Tmlh_neucr trimethyllysine dioxygenase
g766	Δsre1_hyp	WT_nor	1.11279	5.30595e-06	Q96UB1.2	1.11e-67	Tmlh_neucr trimethyllysine dioxygenase
g766	Δsre1_clo	WT_nor	0.830186	0.00038749	Q96UB1.2	1.11e-67	Tmlh_neucr trimethyllysine dioxygenase
g766	Δsre1_cob	WT_nor	0.802126	0.000182226	Q96UB1.2	1.11e-67	Tmlh_neucr trimethyllysine dioxygenase
g766	Δsre1_nor	WT_nor	0.260092	0.999662	Q96UB1.2	1.11e-67	Tmlh_neucr trimethyllysine dioxygenase
g766	WT_cob	WT_nor	0.176433	0.736277	Q96UB1.2	1.11e-67	Tmlh_neucr trimethyllysine dioxygenase
g766	WT_clo	WT_nor	-0.0691866	0.998354	Q96UB1.2	1.11e-67	Tmlh_neucr trimethyllysine dioxygenase
g765	Δsre1_clo	WT_nor	1.35263	0.058233	Q4WTT9.1	1.33e-209	Abc multidrug transporter mdr1
g765	Δsre1_cob	WT_nor	0.624352	0.122632	Q4WTT9.1	1.33e-209	Abc multidrug transporter mdr1
g765	WT_cob	WT_nor	0.18025	0.836932	Q4WTT9.1	1.33e-209	Abc multidrug transporter mdr1
g765	Δsre1_nor	WT_nor	-0.0252433	0.999662	Q4WTT9.1	1.33e-209	Abc multidrug transporter mdr1
g765	WT_clo	WT_nor	-0.284082	0.998354	Q4WTT9.1	1.33e-209	Abc multidrug transporter mdr1
g765	Δsre1_hyp	WT_nor	-0.989506	0.0234936	Q4WTT9.1	1.33e-209	Abc multidrug transporter mdr1
g765	WT_hyp	WT_nor	-1.88121	2.13712e-06	Q4WTT9.1	1.33e-209	Abc multidrug transporter mdr1
g764	WT_cob	WT_nor	-0.00555425	0.993638	CED83557.1	0	Smi1/knr4 like domain
g764	Δsre1_nor	WT_nor	-0.0314957	0.999662	CED83557.1	0	Smi1/knr4 like domain
g764	WT_clo	WT_nor	-0.0831273	0.998354	CED83557.1	0	Smi1/knr4 like domain
g764	Δsre1_clo	WT_nor	-0.101864	0.768041	CED83557.1	0	Smi1/knr4 like domain
g764	Δsre1_cob	WT_nor	-0.450804	0.0400758	CED83557.1	0	Smi1/knr4 like domain
g764	WT_hyp	WT_nor	-0.888586	0.030351	CED83557.1	0	Smi1/knr4 like domain
g764	Δsre1_hyp	WT_nor	-1.42275	3.89786e-07	CED83557.1	0	Smi1/knr4 like domain
g763	Δsre1_cob	WT_nor	1.44318	9.41833e-10	CED83558.1	1.43e-295	Snupn, rnut1
g763	WT_hyp	WT_nor	1.06273	0.00518497	CED83558.1	1.43e-295	Snupn, rnut1
g763	WT_cob	WT_nor	0.671839	0.239999	CED83558.1	1.43e-295	Snupn, rnut1
g763	Δsre1_hyp	WT_nor	0.665586	0.0586936	CED83558.1	1.43e-295	Snupn, rnut1
g763	Δsre1_clo	WT_nor	0.451584	0.164359	CED83558.1	1.43e-295	Snupn, rnut1
g763	WT_clo	WT_nor	0.12939	0.998354	CED83558.1	1.43e-295	Snupn, rnut1
g763	Δsre1_nor	WT_nor	0.0689276	0.999662	CED83558.1	1.43e-295	Snupn, rnut1
g762	WT_cob	WT_nor	0.556739	0.0643907	CED83559.1	0	Sister chromatid cohesion complex cohesin, subunit pds5
g762	Δsre1_nor	WT_nor	0.205374	0.999662	CED83559.1	0	Sister chromatid cohesion complex cohesin, subunit pds5
g762	WT_clo	WT_nor	0.155345	0.998354	CED83559.1	0	Sister chromatid cohesion complex cohesin, subunit pds5
g762	Δsre1_cob	WT_nor	0.0367853	0.862536	CED83559.1	0	Sister chromatid cohesion complex cohesin, subunit pds5
g762	Δsre1_clo	WT_nor	-0.204121	0.529867	CED83559.1	0	Sister chromatid cohesion complex cohesin, subunit pds5
g762	Δsre1_hyp	WT_nor	-0.310604	0.628364	CED83559.1	0	Sister chromatid cohesion complex cohesin, subunit pds5
g762	WT_hyp	WT_nor	-1.14283	2.21649e-07	CED83559.1	0	Sister chromatid cohesion complex cohesin, subunit pds5
g761	Δsre1_hyp	WT_nor	0.861331	0.000125311	P0CR60.2	7.73e-87	Sorting nexin-3
g761	WT_hyp	WT_nor	0.860734	0.00011925	P0CR60.2	7.73e-87	Sorting nexin-3
g761	WT_cob	WT_nor	0.245761	0.590256	P0CR60.2	7.73e-87	Sorting nexin-3
g761	Δsre1_cob	WT_nor	0.191702	0.393252	P0CR60.2	7.73e-87	Sorting nexin-3
g761	Δsre1_nor	WT_nor	0.135965	0.999662	P0CR60.2	7.73e-87	Sorting nexin-3
g761	Δsre1_clo	WT_nor	0.0669673	0.853017	P0CR60.2	7.73e-87	Sorting nexin-3
g761	WT_clo	WT_nor	-0.0527721	0.998354	P0CR60.2	7.73e-87	Sorting nexin-3
g760	Δsre1_clo	WT_nor	0.080702	0.741571	Q7S8R8.2	0	26s proteasome regulatory subunit rpn-1
g760	WT_hyp	WT_nor	0.0541332	0.824263	Q7S8R8.2	0	26s proteasome regulatory subunit rpn-1
g760	Δsre1_cob	WT_nor	0.00494937	0.975753	Q7S8R8.2	0	26s proteasome regulatory subunit rpn-1
g760	Δsre1_nor	WT_nor	-0.120781	0.999662	Q7S8R8.2	0	26s proteasome regulatory subunit rpn-1
g760	WT_cob	WT_nor	-0.158434	0.681297	Q7S8R8.2	0	26s proteasome regulatory subunit rpn-1
g760	Δsre1_hyp	WT_nor	-0.160884	0.44973	Q7S8R8.2	0	26s proteasome regulatory subunit rpn-1
g760	WT_clo	WT_nor	-0.243649	0.998354	Q7S8R8.2	0	26s proteasome regulatory subunit rpn-1
g76	Δsre1_cob	WT_nor	1.01234	2.66918e-12	Q7SB51.2	1.17e-34	Fluoride export protein 1
g76	Δsre1_hyp	WT_nor	0.444009	0.356404	Q7SB51.2	1.17e-34	Fluoride export protein 1
g76	Δsre1_clo	WT_nor	0.14613	0.55801	Q7SB51.2	1.17e-34	Fluoride export protein 1
g76	Δsre1_nor	WT_nor	0.0182213	0.999662	Q7SB51.2	1.17e-34	Fluoride export protein 1
g76	WT_hyp	WT_nor	-0.0321271	0.934928	Q7SB51.2	1.17e-34	Fluoride export protein 1
g76	WT_clo	WT_nor	-0.0864443	0.998354	Q7SB51.2	1.17e-34	Fluoride export protein 1
g76	WT_cob	WT_nor	-0.529716	0.144636	Q7SB51.2	1.17e-34	Fluoride export protein 1
g759	WT_cob	WT_nor	0.454602	0.324569	CED83562.1	0	Helix loop helix transcription factor eb
g759	Δsre1_nor	WT_nor	0.0989418	0.999662	CED83562.1	0	Helix loop helix transcription factor eb
g759	WT_clo	WT_nor	-0.216824	0.998354	CED83562.1	0	Helix loop helix transcription factor eb
g759	Δsre1_cob	WT_nor	-0.47598	0.0808614	CED83562.1	0	Helix loop helix transcription factor eb
g759	Δsre1_clo	WT_nor	-0.691113	0.0272904	CED83562.1	0	Helix loop helix transcription factor eb
g759	Δsre1_hyp	WT_nor	-1.20976	0.00018064	CED83562.1	0	Helix loop helix transcription factor eb
g759	WT_hyp	WT_nor	-2.00573	6.95393e-10	CED83562.1	0	Helix loop helix transcription factor eb
g758	WT_clo	WT_nor	0.121254	0.998354	CED83563.1	0	Mediator complex, subunit med17
g758	Δsre1_nor	WT_nor	-0.191445	0.999662	CED83563.1	0	Mediator complex, subunit med17
g758	WT_cob	WT_nor	-1.26809	0.00191481	CED83563.1	0	Mediator complex, subunit med17
g758	Δsre1_hyp	WT_nor	-1.38369	0.00390684	CED83563.1	0	Mediator complex, subunit med17
g758	WT_hyp	WT_nor	-2.30481	4.85696e-22	CED83563.1	0	Mediator complex, subunit med17
g758	Δsre1_clo	WT_nor	-2.53991	4.85136e-47	CED83563.1	0	Mediator complex, subunit med17
g758	Δsre1_cob	WT_nor	-2.58535	8.21344e-46	CED83563.1	0	Mediator complex, subunit med17
g757	WT_clo	WT_nor	0.0711338	0.998354	CED83564.1	5.04e-93	Proteasome maturation factor
g757	WT_cob	WT_nor	0.0570482	0.893087	CED83564.1	5.04e-93	Proteasome maturation factor
g757	Δsre1_nor	WT_nor	0.0177499	0.999662	CED83564.1	5.04e-93	Proteasome maturation factor
g757	WT_hyp	WT_nor	-0.339294	0.108227	CED83564.1	5.04e-93	Proteasome maturation factor
g757	Δsre1_hyp	WT_nor	-0.401475	0.147129	CED83564.1	5.04e-93	Proteasome maturation factor
g757	Δsre1_clo	WT_nor	-0.557936	0.0236404	CED83564.1	5.04e-93	Proteasome maturation factor
g757	Δsre1_cob	WT_nor	-0.581587	0.000819048	CED83564.1	5.04e-93	Proteasome maturation factor
g756	WT_clo	WT_nor	0.467569	0.998354	CED83565.1	1.23e-81	Mediator complex, subunit med21
g756	Δsre1_nor	WT_nor	0.0859688	0.999662	CED83565.1	1.23e-81	Mediator complex, subunit med21
g756	WT_cob	WT_nor	-0.218287	0.82534	CED83565.1	1.23e-81	Mediator complex, subunit med21
g756	Δsre1_cob	WT_nor	-1.12184	2.98907e-05	CED83565.1	1.23e-81	Mediator complex, subunit med21
g756	Δsre1_clo	WT_nor	-1.71128	1.04843e-07	CED83565.1	1.23e-81	Mediator complex, subunit med21
g756	Δsre1_hyp	WT_nor	-2.09263	4.84501e-07	CED83565.1	1.23e-81	Mediator complex, subunit med21
g756	WT_hyp	WT_nor	-2.22272	1.63483e-08	CED83565.1	1.23e-81	Mediator complex, subunit med21
g755	WT_clo	WT_nor	0.0226877	0.998354	CED83566.1	0	Transcription factor domain, fungi
g755	Δsre1_nor	WT_nor	0.00442252	0.999662	CED83566.1	0	Transcription factor domain, fungi
g755	WT_cob	WT_nor	-0.224477	0.840839	CED83566.1	0	Transcription factor domain, fungi
g755	Δsre1_cob	WT_nor	-1.58725	2.39177e-09	CED83566.1	0	Transcription factor domain, fungi
g755	Δsre1_clo	WT_nor	-2.22881	2.64989e-15	CED83566.1	0	Transcription factor domain, fungi
g755	Δsre1_hyp	WT_nor	-2.56587	5.86046e-15	CED83566.1	0	Transcription factor domain, fungi
g755	WT_hyp	WT_nor	-3.27513	1.90962e-19	CED83566.1	0	Transcription factor domain, fungi
g754	WT_cob	WT_nor	0.0820488	0.923305	Q5K8R6.1	1.07e-97	Beta-1,2-xylosyltransferase 1
g754	Δsre1_nor	WT_nor	0.0233434	0.999662	Q5K8R6.1	1.07e-97	Beta-1,2-xylosyltransferase 1
g754	WT_clo	WT_nor	-0.167937	0.998354	Q5K8R6.1	1.07e-97	Beta-1,2-xylosyltransferase 1
g754	Δsre1_clo	WT_nor	-0.23229	0.563436	Q5K8R6.1	1.07e-97	Beta-1,2-xylosyltransferase 1
g754	Δsre1_cob	WT_nor	-0.576988	0.0677184	Q5K8R6.1	1.07e-97	Beta-1,2-xylosyltransferase 1
g754	WT_hyp	WT_nor	-1.3219	0.00128358	Q5K8R6.1	1.07e-97	Beta-1,2-xylosyltransferase 1
g754	Δsre1_hyp	WT_nor	-1.59303	1.38413e-05	Q5K8R6.1	1.07e-97	Beta-1,2-xylosyltransferase 1
g753	Δsre1_nor	WT_nor	0.305489	0.999662	CED83569.1	0	Sgnh hydrolase-type esterase domain
g753	Δsre1_cob	WT_nor	0.298386	0.801177	CED83569.1	0	Sgnh hydrolase-type esterase domain
g753	WT_cob	WT_nor	0.120623	0.97116	CED83569.1	0	Sgnh hydrolase-type esterase domain
g753	WT_clo	WT_nor	-0.0643206	0.998354	CED83569.1	0	Sgnh hydrolase-type esterase domain
g753	Δsre1_clo	WT_nor	-1.03392	0.180287	CED83569.1	0	Sgnh hydrolase-type esterase domain
g753	Δsre1_hyp	WT_nor	-2.65725	0.000379488	CED83569.1	0	Sgnh hydrolase-type esterase domain
g753	WT_hyp	WT_nor	-3.50917	6.05361e-07	CED83569.1	0	Sgnh hydrolase-type esterase domain
g752	Δsre1_hyp	WT_nor	0.880035	0.0221456	CED83570.1	1.97e-42	Hypothetical protein_g752
g752	WT_hyp	WT_nor	0.668764	0.0939344	CED83570.1	1.97e-42	Hypothetical protein_g752
g752	Δsre1_nor	WT_nor	0.33768	0.999662	CED83570.1	1.97e-42	Hypothetical protein_g752
g752	WT_cob	WT_nor	0.23944	0.773772	CED83570.1	1.97e-42	Hypothetical protein_g752
g752	Δsre1_cob	WT_nor	0.184541	0.698168	CED83570.1	1.97e-42	Hypothetical protein_g752
g752	WT_clo	WT_nor	0.126214	0.998354	CED83570.1	1.97e-42	Hypothetical protein_g752
g752	Δsre1_clo	WT_nor	0.0812774	0.889181	CED83570.1	1.97e-42	Hypothetical protein_g752
g751	WT_clo	WT_nor	0.0983651	0.998354	CED83571.1	2.8e-44	Hypothetical protein_g751
g751	Δsre1_cob	WT_nor	0.0926439	0.804263	CED83571.1	2.8e-44	Hypothetical protein_g751
g751	Δsre1_nor	WT_nor	0.0331277	0.999662	CED83571.1	2.8e-44	Hypothetical protein_g751
g751	WT_cob	WT_nor	-0.253072	0.676305	CED83571.1	2.8e-44	Hypothetical protein_g751
g751	Δsre1_clo	WT_nor	-0.592407	0.0492278	CED83571.1	2.8e-44	Hypothetical protein_g751
g751	Δsre1_hyp	WT_nor	-0.69278	0.198873	CED83571.1	2.8e-44	Hypothetical protein_g751
g751	WT_hyp	WT_nor	-0.880744	0.0124647	CED83571.1	2.8e-44	Hypothetical protein_g751
g750	Δsre1_cob	WT_nor	1.97975	0.0462604	Q2TCH3.1	0	ATP-citrate synthase
g750	WT_cob	WT_nor	0.285004	0.905906	Q2TCH3.1	0	ATP-citrate synthase
g750	Δsre1_clo	WT_nor	0.0217591	0.983984	Q2TCH3.1	0	ATP-citrate synthase
g750	Δsre1_nor	WT_nor	-0.835487	0.999662	Q2TCH3.1	0	ATP-citrate synthase
g750	WT_clo	WT_nor	-0.919008	0.998354	Q2TCH3.1	0	ATP-citrate synthase
g750	WT_hyp	WT_nor	-4.04757	3.39153e-09	Q2TCH3.1	0	ATP-citrate synthase
g750	Δsre1_hyp	WT_nor	-4.41578	1.88208e-09	Q2TCH3.1	0	ATP-citrate synthase
g75	Δsre1_cob	WT_nor	0.952875	0.00730642	CED84299.1	1.77e-111	Hypothetical protein_g75
g75	Δsre1_hyp	WT_nor	0.360541	0.678089	CED84299.1	1.77e-111	Hypothetical protein_g75
g75	Δsre1_nor	WT_nor	0.16634	0.999662	CED84299.1	1.77e-111	Hypothetical protein_g75
g75	WT_clo	WT_nor	-0.171407	0.998354	CED84299.1	1.77e-111	Hypothetical protein_g75
g75	Δsre1_clo	WT_nor	-0.829873	0.0497562	CED84299.1	1.77e-111	Hypothetical protein_g75
g75	WT_hyp	WT_nor	-0.861551	0.0465844	CED84299.1	1.77e-111	Hypothetical protein_g75
g75	WT_cob	WT_nor	-0.977182	0.0511482	CED84299.1	1.77e-111	Hypothetical protein_g75
g749	Δsre1_clo	WT_nor	1.45894	1.4196e-08	Q16222.3	1.47e-117	UDP-N-acetylhexosamine pyrophosphorylase
g749	Δsre1_cob	WT_nor	1.40586	3.6057e-10	Q16222.3	1.47e-117	UDP-N-acetylhexosamine pyrophosphorylase
g749	WT_hyp	WT_nor	0.355899	0.314258	Q16222.3	1.47e-117	UDP-N-acetylhexosamine pyrophosphorylase
g749	WT_cob	WT_nor	0.350069	0.462728	Q16222.3	1.47e-117	UDP-N-acetylhexosamine pyrophosphorylase
g749	Δsre1_nor	WT_nor	0.00772277	0.999662	Q16222.3	1.47e-117	UDP-N-acetylhexosamine pyrophosphorylase
g749	WT_clo	WT_nor	-0.148303	0.998354	Q16222.3	1.47e-117	UDP-N-acetylhexosamine pyrophosphorylase
g749	Δsre1_hyp	WT_nor	-0.262355	0.693452	Q16222.3	1.47e-117	UDP-N-acetylhexosamine pyrophosphorylase
g748	WT_hyp	WT_nor	0.560241	0.0355788	A8N4R7.1	1.43e-55	Acireductone dioxygenase 1
g748	Δsre1_hyp	WT_nor	0.476244	0.0800567	A8N4R7.1	1.43e-55	Acireductone dioxygenase 1
g748	Δsre1_nor	WT_nor	-0.0193409	0.999662	A8N4R7.1	1.43e-55	Acireductone dioxygenase 1
g748	WT_clo	WT_nor	-0.0578443	0.998354	A8N4R7.1	1.43e-55	Acireductone dioxygenase 1
g748	WT_cob	WT_nor	-0.0608489	0.946107	A8N4R7.1	1.43e-55	Acireductone dioxygenase 1
g748	Δsre1_clo	WT_nor	-0.193334	0.557778	A8N4R7.1	1.43e-55	Acireductone dioxygenase 1
g748	Δsre1_cob	WT_nor	-0.454741	0.0519757	A8N4R7.1	1.43e-55	Acireductone dioxygenase 1
g747	WT_cob	WT_nor	0.457301	0.431295	Q4IQM6.2	8.44e-29	DNA replication complex gins protein sld5
g747	Δsre1_hyp	WT_nor	0.449787	0.360424	Q4IQM6.2	8.44e-29	DNA replication complex gins protein sld5
g747	WT_hyp	WT_nor	0.435734	0.340454	Q4IQM6.2	8.44e-29	DNA replication complex gins protein sld5
g747	Δsre1_clo	WT_nor	0.211883	0.65382	Q4IQM6.2	8.44e-29	DNA replication complex gins protein sld5
g747	Δsre1_cob	WT_nor	0.195961	0.591428	Q4IQM6.2	8.44e-29	DNA replication complex gins protein sld5
g747	WT_clo	WT_nor	0.0740561	0.998354	Q4IQM6.2	8.44e-29	DNA replication complex gins protein sld5
g747	Δsre1_nor	WT_nor	0.00161429	0.999662	Q4IQM6.2	8.44e-29	DNA replication complex gins protein sld5
g746	WT_hyp	WT_nor	0.894169	0.000164959	P41922.1	1.63e-18	Signal recognition particle sec65 subunit
g746	Δsre1_hyp	WT_nor	0.871125	0.000377041	P41922.1	1.63e-18	Signal recognition particle sec65 subunit
g746	Δsre1_cob	WT_nor	0.554054	0.000424145	P41922.1	1.63e-18	Signal recognition particle sec65 subunit
g746	Δsre1_clo	WT_nor	0.415663	0.0542124	P41922.1	1.63e-18	Signal recognition particle sec65 subunit
g746	WT_cob	WT_nor	0.269293	0.49395	P41922.1	1.63e-18	Signal recognition particle sec65 subunit
g746	WT_clo	WT_nor	0.167855	0.998354	P41922.1	1.63e-18	Signal recognition particle sec65 subunit
g746	Δsre1_nor	WT_nor	0.143897	0.999662	P41922.1	1.63e-18	Signal recognition particle sec65 subunit
g745	Δsre1_cob	WT_nor	0.259887	0.221012	CED83577.1	0	Zn(2)-c6 fungal-type dna-binding domain
g745	WT_cob	WT_nor	0.17689	0.775977	CED83577.1	0	Zn(2)-c6 fungal-type dna-binding domain
g745	Δsre1_clo	WT_nor	0.0853794	0.818033	CED83577.1	0	Zn(2)-c6 fungal-type dna-binding domain
g745	WT_clo	WT_nor	0.0538106	0.998354	CED83577.1	0	Zn(2)-c6 fungal-type dna-binding domain
g745	Δsre1_nor	WT_nor	-0.00811954	0.999662	CED83577.1	0	Zn(2)-c6 fungal-type dna-binding domain
g745	Δsre1_hyp	WT_nor	-0.115164	0.724451	CED83577.1	0	Zn(2)-c6 fungal-type dna-binding domain
g745	WT_hyp	WT_nor	-0.129321	0.66047	CED83577.1	0	Zn(2)-c6 fungal-type dna-binding domain
g744	WT_clo	WT_nor	0.473115	0.998354	P0CQ90.1	5.17e-203	ATP-dependent RNA helicase mak5
g744	WT_hyp	WT_nor	0.347982	0.486852	P0CQ90.1	5.17e-203	ATP-dependent RNA helicase mak5
g744	WT_cob	WT_nor	0.223963	0.808921	P0CQ90.1	5.17e-203	ATP-dependent RNA helicase mak5
g744	Δsre1_clo	WT_nor	0.175873	0.769406	P0CQ90.1	5.17e-203	ATP-dependent RNA helicase mak5
g744	Δsre1_nor	WT_nor	0.101889	0.999662	P0CQ90.1	5.17e-203	ATP-dependent RNA helicase mak5
g744	Δsre1_hyp	WT_nor	-0.012874	0.987021	P0CQ90.1	5.17e-203	ATP-dependent RNA helicase mak5
g744	Δsre1_cob	WT_nor	-0.217099	0.655816	P0CQ90.1	5.17e-203	ATP-dependent RNA helicase mak5
g743	WT_hyp	WT_nor	0.262759	0.601656	Q9CY21.1	1.86e-89	Bud23_mouse 18s rRNA (guanine-n(7))-methyltransferase
g743	WT_clo	WT_nor	0.187902	0.998354	Q9CY21.1	1.86e-89	Bud23_mouse 18s rRNA (guanine-n(7))-methyltransferase
g743	Δsre1_clo	WT_nor	0.119029	0.782903	Q9CY21.1	1.86e-89	Bud23_mouse 18s rRNA (guanine-n(7))-methyltransferase
g743	Δsre1_cob	WT_nor	0.114867	0.721616	Q9CY21.1	1.86e-89	Bud23_mouse 18s rRNA (guanine-n(7))-methyltransferase
g743	WT_cob	WT_nor	-0.0305661	0.974102	Q9CY21.1	1.86e-89	Bud23_mouse 18s rRNA (guanine-n(7))-methyltransferase
g743	Δsre1_nor	WT_nor	-0.101141	0.999662	Q9CY21.1	1.86e-89	Bud23_mouse 18s rRNA (guanine-n(7))-methyltransferase
g743	Δsre1_hyp	WT_nor	-0.142687	0.809747	Q9CY21.1	1.86e-89	Bud23_mouse 18s rRNA (guanine-n(7))-methyltransferase
g742	WT_hyp	WT_nor	1.25513	2.29002e-08	Q9P7C9.1	5.85e-61	Dcps_schpo m7gpppx diphosphatase
g742	Δsre1_hyp	WT_nor	1.00023	3.91967e-05	Q9P7C9.1	5.85e-61	Dcps_schpo m7gpppx diphosphatase
g742	WT_clo	WT_nor	0.0899918	0.998354	Q9P7C9.1	5.85e-61	Dcps_schpo m7gpppx diphosphatase
g742	WT_cob	WT_nor	0.0821882	0.880724	Q9P7C9.1	5.85e-61	Dcps_schpo m7gpppx diphosphatase
g742	Δsre1_nor	WT_nor	0.0070932	0.999662	Q9P7C9.1	5.85e-61	Dcps_schpo m7gpppx diphosphatase
g742	Δsre1_clo	WT_nor	-0.0139502	0.974433	Q9P7C9.1	5.85e-61	Dcps_schpo m7gpppx diphosphatase
g742	Δsre1_cob	WT_nor	-0.268009	0.208428	Q9P7C9.1	5.85e-61	Dcps_schpo m7gpppx diphosphatase
g741	WT_hyp	WT_nor	1.45846	2.6509e-07	CED83581.1	3.89e-206	Mitochondrial ribosomal protein l16
g741	Δsre1_hyp	WT_nor	1.32376	8.35539e-07	CED83581.1	3.89e-206	Mitochondrial ribosomal protein l16
g741	Δsre1_cob	WT_nor	0.578907	0.0103483	CED83581.1	3.89e-206	Mitochondrial ribosomal protein l16
g741	Δsre1_clo	WT_nor	0.255833	0.396237	CED83581.1	3.89e-206	Mitochondrial ribosomal protein l16
g741	Δsre1_nor	WT_nor	0.00870386	0.999662	CED83581.1	3.89e-206	Mitochondrial ribosomal protein l16
g741	WT_cob	WT_nor	-0.0455628	0.957134	CED83581.1	3.89e-206	Mitochondrial ribosomal protein l16
g741	WT_clo	WT_nor	-0.0506067	0.998354	CED83581.1	3.89e-206	Mitochondrial ribosomal protein l16
g740	WT_hyp	WT_nor	0.572308	0.327803	CED83582.1	8.74e-98	Anaphase-promoting complex subunit apc11
g740	Δsre1_hyp	WT_nor	0.0796285	0.927655	CED83582.1	8.74e-98	Anaphase-promoting complex subunit apc11
g740	WT_clo	WT_nor	-0.0152491	0.998354	CED83582.1	8.74e-98	Anaphase-promoting complex subunit apc11
g740	Δsre1_clo	WT_nor	-0.0273148	0.973585	CED83582.1	8.74e-98	Anaphase-promoting complex subunit apc11
g740	Δsre1_cob	WT_nor	-0.21945	0.669741	CED83582.1	8.74e-98	Anaphase-promoting complex subunit apc11
g740	Δsre1_nor	WT_nor	-0.27061	0.999662	CED83582.1	8.74e-98	Anaphase-promoting complex subunit apc11
g740	WT_cob	WT_nor	-0.516508	0.549447	CED83582.1	8.74e-98	Anaphase-promoting complex subunit apc11
g74	WT_hyp	WT_nor	0.821883	0.0204499	Q9ZPW2.2	9.51e-46	Apc10_arath anaphase-promoting complex subunit 10
g74	Δsre1_cob	WT_nor	0.730019	0.00101008	Q9ZPW2.2	9.51e-46	Apc10_arath anaphase-promoting complex subunit 10
g74	Δsre1_clo	WT_nor	0.597832	0.0328936	Q9ZPW2.2	9.51e-46	Apc10_arath anaphase-promoting complex subunit 10
[truncated: 43,799 more rows]
