# Supplementary material for: Transcriptomic Insights into Sre1-Related Regulatory Responses to Hypoxia, Cobalt Chloride, and Clotrimazole in Phaffia rhodozyma
Source: J Fungi (Basel). 2026 Mar 10;12(3):200. doi: 10.3390/jof12030200 (PMC13028003; doi:10.3390/jof12030200)
Supplement: Supplementary file 1 [file jof-12-00200-s001.zip › tableS3.xlsx]

## Sheet: Table S3
Table S3. Genes exhibiting significantly greater transcriptional changes in the Δsre1 mutant than in the WT across treatments
				Log2FC
gene	ko	Enzyme	Pathway Module	Δsre1_Clo_Dw	Δsre1_Cob_Dw	Δsre1_Hyp_Dw	Δsre1_Clo_Up	Δsre1_Cob_Up	Δsre1_Hyp_Up
g3478	K05658	ABCB1 CD243; ATP-binding cassette subfamily B (MDR/TAP) member 1 [EC:7.6.2.2]	Path: Membrane transport	-4.5	-2
g3860	K05658	ABCB1 CD243; ATP-binding cassette subfamily B (MDR/TAP) member 1 [EC:7.6.2.2]	Path: Membrane transport		-1.2
g5758	K05665	ABCC1; ATP-binding cassette subfamily C (CFTR/MRP) member 1 [EC:7.6.2.3]	Path: Membrane transport						1.9
g5758	K05665	ABCC1; ATP-binding cassette subfamily C (CFTR/MRP) member 1 [EC:7.6.2.3]	Path: Signal transduction						1.9
g1424	K05666	ABCC2; ATP-binding cassette subfamily C (CFTR/MRP) member 2	Path: Membrane transport	-1.5
g480	K05676	ABCD2 ALDL1; ATP-binding cassette subfamily D (ALD) member 2 [EC:7.6.2.4]	Path: Membrane transport		-1.4
g480	K05676	ABCD2 ALDL1; ATP-binding cassette subfamily D (ALD) member 2 [EC:7.6.2.4]	Path: Transport and catabolism		-1.4
g4645	K01209	abfA; alpha-L-arabinofuranosidase [EC:3.2.1.55]	Path: Glycan biosynthesis and metabolism						2.6
g2334	K07513	ACAA1; acetyl-CoA acyltransferase 1 [EC:2.3.1.16]	Path: Amino acid metabolism						1.3
g2334	K07513	ACAA1; acetyl-CoA acyltransferase 1 [EC:2.3.1.16]	Mod: Fatty acid metabolism						1.3
g2334	K07513	ACAA1; acetyl-CoA acyltransferase 1 [EC:2.3.1.16]	Mod: Lipid metabolism						1.3
g2334	K07513	ACAA1; acetyl-CoA acyltransferase 1 [EC:2.3.1.16]	Path: Transport and catabolism						1.3
g5946	K11262	ACACA; acetyl-CoA carboxylase / biotin carboxylase 1 [EC:6.4.1.2 6.3.4.14 2.1.3.15]	Path: Biosynthesis of other secondary metabolites					2.5
g5946	K11262	ACACA; acetyl-CoA carboxylase / biotin carboxylase 1 [EC:6.4.1.2 6.3.4.14 2.1.3.15]	Path: Carbohydrate metabolism					2.5
g5946	K11262	ACACA; acetyl-CoA carboxylase / biotin carboxylase 1 [EC:6.4.1.2 6.3.4.14 2.1.3.15]	Mod: Fatty acid metabolism					2.5
g5946	K11262	ACACA; acetyl-CoA carboxylase / biotin carboxylase 1 [EC:6.4.1.2 6.3.4.14 2.1.3.15]	Path: Lipid metabolism					2.5
g5946	K11262	ACACA; acetyl-CoA carboxylase / biotin carboxylase 1 [EC:6.4.1.2 6.3.4.14 2.1.3.15]	Path: Signal transduction					2.5
g1742	K00249	ACADM acd; acyl-CoA dehydrogenase [EC:1.3.8.7]	Path: Amino acid metabolism	-2	-3.5
g1742	K00249	ACADM acd; acyl-CoA dehydrogenase [EC:1.3.8.7]	Mod: Branched-chain amino acid metabolism	-2	-3.5
g1742	K00249	ACADM acd; acyl-CoA dehydrogenase [EC:1.3.8.7]	Mod: Fatty acid metabolism	-2	-3.5
g1742	K00249	ACADM acd; acyl-CoA dehydrogenase [EC:1.3.8.7]	Path: Lipid metabolism	-2	-3.5
g4510	K09478	ACADSB; short-chain 2-methylacyl-CoA dehydrogenase [EC:1.3.8.5]	Path: Amino acid metabolism	-1.1	-1.8
g4510	K09478	ACADSB; short-chain 2-methylacyl-CoA dehydrogenase [EC:1.3.8.5]	Path: Lipid metabolism	-1.1	-1.8
g991	K01638	aceB glcB; malate synthase [EC:2.3.3.9]	Path: Carbohydrate metabolism	-1.9	-2
g991	K01638	aceB glcB; malate synthase [EC:2.3.3.9]	Mod: Other carbohydrate metabolism	-1.9	-2
g5195	K04711	ACER3 YDC1; dihydroceramidase [EC:3.5.1.-]	Path: Lipid metabolism	-1.7	-2.6
g750	K01648	ACLY; ATP citrate (pro-S)-lyase [EC:2.3.3.8]	Path: Carbohydrate metabolism					1.7
g750	K01648	ACLY; ATP citrate (pro-S)-lyase [EC:2.3.3.8]	Path: Energy metabolism					1.7
g5752	K14394	ACP1; low molecular weight phosphotyrosine protein phosphatase [EC:3.1.3.2 3.1.3.48]	Path: Cellular community - eukaryotes					1.6
g5752	K14394	ACP1; low molecular weight phosphotyrosine protein phosphatase [EC:3.1.3.2 3.1.3.48]	Path: Metabolism of cofactors and vitamins					1.6
g1475	K01897	ACSL fadD; long-chain-fatty-acid---CoA ligase [EC:6.2.1.3]	Path: Cell growth and death					1.1
g1475	K01897	ACSL fadD; long-chain-fatty-acid---CoA ligase [EC:6.2.1.3]	Mod: Fatty acid metabolism					1.1
g1475	K01897	ACSL fadD; long-chain-fatty-acid---CoA ligase [EC:6.2.1.3]	Path: Lipid metabolism					1.1
g1475	K01897	ACSL fadD; long-chain-fatty-acid---CoA ligase [EC:6.2.1.3]	Path: Transport and catabolism					1.1
g2723	K01897	ACSL fadD; long-chain-fatty-acid---CoA ligase [EC:6.2.1.3]	Path: Cell growth and death		-1.3
g2723	K01897	ACSL fadD; long-chain-fatty-acid---CoA ligase [EC:6.2.1.3]	Mod: Fatty acid metabolism		-1.3
g2723	K01897	ACSL fadD; long-chain-fatty-acid---CoA ligase [EC:6.2.1.3]	Path: Lipid metabolism		-1.3
g2723	K01897	ACSL fadD; long-chain-fatty-acid---CoA ligase [EC:6.2.1.3]	Path: Transport and catabolism		-1.3
g3091	K01897	ACSL fadD; long-chain-fatty-acid---CoA ligase [EC:6.2.1.3]	Path: Cell growth and death	-2.7	-2.7
g3091	K01897	ACSL fadD; long-chain-fatty-acid---CoA ligase [EC:6.2.1.3]	Mod: Fatty acid metabolism	-2.7	-2.7
g3091	K01897	ACSL fadD; long-chain-fatty-acid---CoA ligase [EC:6.2.1.3]	Path: Lipid metabolism	-2.7	-2.7
g3091	K01897	ACSL fadD; long-chain-fatty-acid---CoA ligase [EC:6.2.1.3]	Path: Transport and catabolism	-2.7	-2.7
g636	K01895	ACSS1_2 acs; acetyl-CoA synthetase [EC:6.2.1.1]	Path: Carbohydrate metabolism	-2.8	-2.6
g636	K01895	ACSS1_2 acs; acetyl-CoA synthetase [EC:6.2.1.1]	Path: Energy metabolism	-2.8	-2.6
g636	K01895	ACSS1_2 acs; acetyl-CoA synthetase [EC:6.2.1.1]	Mod: Methane metabolism	-2.8	-2.6
g5270	K13953	adhP; alcohol dehydrogenase propanol-preferring [EC:1.1.1.1]	Path: Xenobiotics biodegradation and metabolism	-9.4	-7.4
g6002	K13953	adhP; alcohol dehydrogenase propanol-preferring [EC:1.1.1.1]	Path: Xenobiotics biodegradation and metabolism	-1.1
g5270	K13953	adhP; alcohol dehydrogenase propanol-preferring [EC:1.1.1.1]	Path: Amino acid metabolism	-9.4	-7.4
g5270	K13953	adhP; alcohol dehydrogenase propanol-preferring [EC:1.1.1.1]	Path: Carbohydrate metabolism	-9.4	-7.4
g5270	K13953	adhP; alcohol dehydrogenase propanol-preferring [EC:1.1.1.1]	Path: Lipid metabolism	-9.4	-7.4
g5270	K13953	adhP; alcohol dehydrogenase propanol-preferring [EC:1.1.1.1]	Path: Metabolism of cofactors and vitamins	-9.4	-7.4
g6002	K13953	adhP; alcohol dehydrogenase propanol-preferring [EC:1.1.1.1]	Path: Amino acid metabolism	-1.1
g6002	K13953	adhP; alcohol dehydrogenase propanol-preferring [EC:1.1.1.1]	Path: Carbohydrate metabolism	-1.1
g6002	K13953	adhP; alcohol dehydrogenase propanol-preferring [EC:1.1.1.1]	Path: Lipid metabolism	-1.1
g6002	K13953	adhP; alcohol dehydrogenase propanol-preferring [EC:1.1.1.1]	Path: Metabolism of cofactors and vitamins	-1.1
g1649	K00939	adk AK; adenylate kinase [EC:2.7.4.3]	Path: Metabolism of cofactors and vitamins					2
g1649	K00939	adk AK; adenylate kinase [EC:2.7.4.3]	Path: Nucleotide metabolism					2
g1649	K00939	adk AK; adenylate kinase [EC:2.7.4.3]	Mod: Purine metabolism					2
g3123	K14575	AFG2 DRG1 SPATA5; AAA family ATPase	Path: Translation				1.1
g3050	K13509	AGPAT1_2; lysophosphatidate acyltransferase [EC:2.3.1.51]	Mod: Lipid metabolism	-2.1	-1.4
g3050	K13509	AGPAT1_2; lysophosphatidate acyltransferase [EC:2.3.1.51]	Path: Signal transduction	-2.1	-1.4
g1467	K22745	AIFM2; apoptosis-inducing factor 2	Path: Cell growth and death	-1.4
g1771	K00011	AKR1B; aldehyde reductase [EC:1.1.1.21]	Path: Carbohydrate metabolism	-2	-1
g1771	K00011	AKR1B; aldehyde reductase [EC:1.1.1.21]	Path: Lipid metabolism	-2	-1
g1771	K00011	AKR1B; aldehyde reductase [EC:1.1.1.21]	Path: Metabolism of cofactors and vitamins	-2	-1
g4306	K00011	AKR1B; aldehyde reductase [EC:1.1.1.21]	Path: Carbohydrate metabolism				1.4
g4306	K00011	AKR1B; aldehyde reductase [EC:1.1.1.21]	Path: Lipid metabolism				1.4
g4306	K00011	AKR1B; aldehyde reductase [EC:1.1.1.21]	Path: Metabolism of cofactors and vitamins				1.4
g4731	K00128	ALDH; aldehyde dehydrogenase (NAD+) [EC:1.2.1.3]	Path: Xenobiotics biodegradation and metabolism	-2.2	-3.2
g4821	K00128	ALDH; aldehyde dehydrogenase (NAD+) [EC:1.2.1.3]	Path: Xenobiotics biodegradation and metabolism	-4.4
g4731	K00128	ALDH; aldehyde dehydrogenase (NAD+) [EC:1.2.1.3]	Path: Amino acid metabolism	-2.2	-3.2
g4731	K00128	ALDH; aldehyde dehydrogenase (NAD+) [EC:1.2.1.3]	Path: Carbohydrate metabolism	-2.2	-3.2
g4731	K00128	ALDH; aldehyde dehydrogenase (NAD+) [EC:1.2.1.3]	Mod: Cofactor and vitamin metabolism	-2.2	-3.2
g4731	K00128	ALDH; aldehyde dehydrogenase (NAD+) [EC:1.2.1.3]	Path: Lipid metabolism	-2.2	-3.2
g4731	K00128	ALDH; aldehyde dehydrogenase (NAD+) [EC:1.2.1.3]	Path: Metabolism of cofactors and vitamins	-2.2	-3.2
g4731	K00128	ALDH; aldehyde dehydrogenase (NAD+) [EC:1.2.1.3]	Path: Metabolism of other amino acids	-2.2	-3.2
g4731	K00128	ALDH; aldehyde dehydrogenase (NAD+) [EC:1.2.1.3]	Path: Metabolism of terpenoids and polyketides	-2.2	-3.2
g4731	K00128	ALDH; aldehyde dehydrogenase (NAD+) [EC:1.2.1.3]	Mod: Polyamine biosynthesis	-2.2	-3.2
g4821	K00128	ALDH; aldehyde dehydrogenase (NAD+) [EC:1.2.1.3]	Path: Amino acid metabolism	-4.4
g4821	K00128	ALDH; aldehyde dehydrogenase (NAD+) [EC:1.2.1.3]	Path: Carbohydrate metabolism	-4.4
g4821	K00128	ALDH; aldehyde dehydrogenase (NAD+) [EC:1.2.1.3]	Mod: Cofactor and vitamin metabolism	-4.4
g4821	K00128	ALDH; aldehyde dehydrogenase (NAD+) [EC:1.2.1.3]	Path: Lipid metabolism	-4.4
g4821	K00128	ALDH; aldehyde dehydrogenase (NAD+) [EC:1.2.1.3]	Path: Metabolism of cofactors and vitamins	-4.4
g4821	K00128	ALDH; aldehyde dehydrogenase (NAD+) [EC:1.2.1.3]	Path: Metabolism of other amino acids	-4.4
g4821	K00128	ALDH; aldehyde dehydrogenase (NAD+) [EC:1.2.1.3]	Path: Metabolism of terpenoids and polyketides	-4.4
g4821	K00128	ALDH; aldehyde dehydrogenase (NAD+) [EC:1.2.1.3]	Mod: Polyamine biosynthesis	-4.4
g5481	K00729	ALG5; dolichyl-phosphate beta-glucosyltransferase [EC:2.4.1.117]	Mod: Glycan biosynthesis				1.2
g5481	K00729	ALG5; dolichyl-phosphate beta-glucosyltransferase [EC:2.4.1.117]	Path: Glycan biosynthesis and metabolism				1.2
g1937	K01247	alkA; DNA-3-methyladenine glycosylase II [EC:3.2.2.21]	Path: Replication and repair	-1
g1143	K01483	allA; ureidoglycolate lyase [EC:4.3.2.3]	Path: Nucleotide metabolism	-1.8	-2.1
g1945	K01466	allB; allantoinase [EC:3.5.2.5]	Path: Nucleotide metabolism				1.2
g1945	K01466	allB; allantoinase [EC:3.5.2.5]	Mod: Purine metabolism				1.2
g2035	K01176	AMY amyA malS; alpha-amylase [EC:3.2.1.1]	Path: Carbohydrate metabolism		-1.9
g5613	K01176	AMY amyA malS; alpha-amylase [EC:3.2.1.1]	Path: Carbohydrate metabolism	-2.2	-3.5
g3020	K00276	AOC3 AOC2 tynA; primary-amine oxidase [EC:1.4.3.21]	Path: Amino acid metabolism		-1
g3020	K00276	AOC3 AOC2 tynA; primary-amine oxidase [EC:1.4.3.21]	Path: Biosynthesis of other secondary metabolites		-1
g3020	K00276	AOC3 AOC2 tynA; primary-amine oxidase [EC:1.4.3.21]	Path: Metabolism of other amino acids		-1
g4824	K00276	AOC3 AOC2 tynA; primary-amine oxidase [EC:1.4.3.21]	Path: Amino acid metabolism	-3.7
g4824	K00276	AOC3 AOC2 tynA; primary-amine oxidase [EC:1.4.3.21]	Path: Biosynthesis of other secondary metabolites	-3.7
g4824	K00276	AOC3 AOC2 tynA; primary-amine oxidase [EC:1.4.3.21]	Path: Metabolism of other amino acids	-3.7
g356	K12394	AP1S1_2; AP-1 complex subunit sigma 1/2	Path: Transport and catabolism				1
g27	K03353	APC6 CDC16; anaphase-promoting complex subunit 6	Path: Cell growth and death	-1.1	-1.3
g27	K03353	APC6 CDC16; anaphase-promoting complex subunit 6	Path: Folding sorting and degradation	-1.1	-1.3
g5382	K18442	ARFGEF BIG; brefeldin A-inhibited guanine nucleotide-exchange protein	Path: Transport and catabolism		-1
g4533	K01755	argH ASL; argininosuccinate lyase [EC:4.3.2.1]	Path: Amino acid metabolism				2	2.1
g4533	K01755	argH ASL; argininosuccinate lyase [EC:4.3.2.1]	Mod: Arginine and proline metabolism				2	2.1
g1080	K00838	ARO8; aromatic amino acid aminotransferase I / 2-aminoadipate transaminase [EC:2.6.1.57 2.6.1.39 2.6.1.27 2.6.1.5]	Path: Amino acid metabolism	-1.2
g1080	K00838	ARO8; aromatic amino acid aminotransferase I / 2-aminoadipate transaminase [EC:2.6.1.57 2.6.1.39 2.6.1.27 2.6.1.5]	Mod: Aromatic amino acid metabolism	-1.2
g1080	K00838	ARO8; aromatic amino acid aminotransferase I / 2-aminoadipate transaminase [EC:2.6.1.57 2.6.1.39 2.6.1.27 2.6.1.5]	Path: Biosynthesis of other secondary metabolites	-1.2
g1080	K00838	ARO8; aromatic amino acid aminotransferase I / 2-aminoadipate transaminase [EC:2.6.1.57 2.6.1.39 2.6.1.27 2.6.1.5]	Mod: Cysteine and methionine metabolism	-1.2
g1080	K00838	ARO8; aromatic amino acid aminotransferase I / 2-aminoadipate transaminase [EC:2.6.1.57 2.6.1.39 2.6.1.27 2.6.1.5]	Mod: Lysine metabolism	-1.2
g1080	K00838	ARO8; aromatic amino acid aminotransferase I / 2-aminoadipate transaminase [EC:2.6.1.57 2.6.1.39 2.6.1.27 2.6.1.5]	Path: Metabolism of cofactors and vitamins	-1.2
g4518	K00838	ARO8; aromatic amino acid aminotransferase I / 2-aminoadipate transaminase [EC:2.6.1.57 2.6.1.39 2.6.1.27 2.6.1.5]	Path: Amino acid metabolism					1.4
g4518	K00838	ARO8; aromatic amino acid aminotransferase I / 2-aminoadipate transaminase [EC:2.6.1.57 2.6.1.39 2.6.1.27 2.6.1.5]	Mod: Aromatic amino acid metabolism					1.4
g4518	K00838	ARO8; aromatic amino acid aminotransferase I / 2-aminoadipate transaminase [EC:2.6.1.57 2.6.1.39 2.6.1.27 2.6.1.5]	Path: Biosynthesis of other secondary metabolites					1.4
g4518	K00838	ARO8; aromatic amino acid aminotransferase I / 2-aminoadipate transaminase [EC:2.6.1.57 2.6.1.39 2.6.1.27 2.6.1.5]	Mod: Cysteine and methionine metabolism					1.4
g4518	K00838	ARO8; aromatic amino acid aminotransferase I / 2-aminoadipate transaminase [EC:2.6.1.57 2.6.1.39 2.6.1.27 2.6.1.5]	Mod: Lysine metabolism					1.4
g4518	K00838	ARO8; aromatic amino acid aminotransferase I / 2-aminoadipate transaminase [EC:2.6.1.57 2.6.1.39 2.6.1.27 2.6.1.5]	Path: Metabolism of cofactors and vitamins					1.4
g4979	K01736	aroC; chorismate synthase [EC:4.2.3.5]	Path: Amino acid metabolism					1.4
g4979	K01736	aroC; chorismate synthase [EC:4.2.3.5]	Mod: Aromatic amino acid metabolism					1.4
g4637	K01953	asnB ASNS; asparagine synthase (glutamine-hydrolysing) [EC:6.3.5.4]	Path: Amino acid metabolism					1.4
g5691	K17906	ATG2; autophagy-related protein 2	Path: Transport and catabolism	-1
g1854	K04728	ATM TEL1; serine-protein kinase ATM [EC:2.7.11.1]	Path: Cell growth and death	-1.6	-1.3
g1854	K04728	ATM TEL1; serine-protein kinase ATM [EC:2.7.11.1]	Path: Replication and repair	-1.6	-1.3
g1854	K04728	ATM TEL1; serine-protein kinase ATM [EC:2.7.11.1]	Path: Signal transduction	-1.6	-1.3
g6107	K02126	ATPeF0A MTATP6 ATP6; F-type H+-transporting ATPase subunit a	Mod: ATP synthesis				1.1
g6107	K02126	ATPeF0A MTATP6 ATP6; F-type H+-transporting ATPase subunit a	Path: Energy metabolism				1.1
g5158	K06640	ATR; serine/threonine-protein kinase ATR [EC:2.7.11.1]	Path: Cell growth and death	-1.2	-1
g5158	K06640	ATR; serine/threonine-protein kinase ATR [EC:2.7.11.1]	Path: Replication and repair	-1.2	-1
g1163	K14009	BCAP31 BAP31; B-cell receptor-associated protein 31	Path: Folding sorting and degradation	-1	-1.2
g1430	K00108	betA CHDH; choline dehydrogenase [EC:1.1.99.1]	Path: Amino acid metabolism			-1.1
g1430	K00108	betA CHDH; choline dehydrogenase [EC:1.1.99.1]	Path: Metabolism of cofactors and vitamins			-1.1
g1430	K00108	betA CHDH; choline dehydrogenase [EC:1.1.99.1]	Mod: Serine and threonine metabolism			-1.1
g542	K00108	betA CHDH; choline dehydrogenase [EC:1.1.99.1]	Path: Amino acid metabolism	-1.2
g542	K00108	betA CHDH; choline dehydrogenase [EC:1.1.99.1]	Path: Metabolism of cofactors and vitamins	-1.2
g542	K00108	betA CHDH; choline dehydrogenase [EC:1.1.99.1]	Mod: Serine and threonine metabolism	-1.2
g370	K05349	bglX; beta-glucosidase [EC:3.2.1.21]	Path: Biosynthesis of other secondary metabolites	-2.7	-2.3
g370	K05349	bglX; beta-glucosidase [EC:3.2.1.21]	Path: Carbohydrate metabolism	-2.7	-2.3
g370	K05349	bglX; beta-glucosidase [EC:3.2.1.21]	Path: Metabolism of other amino acids	-2.7	-2.3
g4154	K05349	bglX; beta-glucosidase [EC:3.2.1.21]	Path: Biosynthesis of other secondary metabolites						3
g4154	K05349	bglX; beta-glucosidase [EC:3.2.1.21]	Path: Carbohydrate metabolism						3
g4154	K05349	bglX; beta-glucosidase [EC:3.2.1.21]	Path: Metabolism of other amino acids						3
g668	K10632	BRAP; BRCA1-associated protein [EC:2.3.2.27]	Path: Signal transduction	-2.1
g2327	K12608	CAF16; CCR4-NOT complex subunit CAF16	Path: Folding sorting and degradation				1.9	2.4
g4271	K08794	CAMK1; calcium/calmodulin-dependent protein kinase I [EC:2.7.11.17]	Path: Signal transduction	-1.1
g2367	K01697	CBS; cystathionine beta-synthase [EC:4.2.1.22]	Path: Amino acid metabolism	-1.5
g2367	K01697	CBS; cystathionine beta-synthase [EC:4.2.1.22]	Mod: Cysteine and methionine metabolism	-1.5
g2367	K01697	CBS; cystathionine beta-synthase [EC:4.2.1.22]	Path: Metabolism of cofactors and vitamins	-1.5
g5173	K03363	CDC20; cell division cycle 20 cofactor of APC complex	Path: Cell growth and death				1.5
g5173	K03363	CDC20; cell division cycle 20 cofactor of APC complex	Path: Folding sorting and degradation				1.5
g3610	K11498	CENPE KIF10; centromeric protein E	Path: Cell motility		-2.1
g386	K07232	CHAC chaC; glutathione-specific gamma-glutamylcyclotransferase [EC:4.3.2.7]	Path: Metabolism of other amino acids				1.8	1.4
g1626	K02216	CHEK1; serine/threonine-protein kinase CHEK1 [EC:2.7.11.1]	Path: Cell growth and death				1
g3673	K00698	CHS1; chitin synthase [EC:2.4.1.16]	Path: Glycan biosynthesis and metabolism		-1
g292	K23469	CLB2; G2/mitotic-specific cyclin 2	Path: Cell growth and death		-1.1
g292	K23469	CLB2; G2/mitotic-specific cyclin 2	Path: Signal transduction		-1.1
g3175	K13535	CLD1; cardiolipin-specific phospholipase [EC:3.1.1.-]	Path: Lipid metabolism					1.3
g3846	K14399	CLP1 HERB; polyribonucleotide 5'-hydroxyl-kinase [EC:2.7.1.78]	Path: Translation				1.2
g191	K13800	CMPK1 UMPK; UMP-CMP kinase [EC:2.7.4.14]	Path: Nucleotide metabolism				1.5	1.3
g191	K13800	CMPK1 UMPK; UMP-CMP kinase [EC:2.7.4.14]	Mod: Pyrimidine metabolism				1.5	1.3
g191	K13800	CMPK1 UMPK; UMP-CMP kinase [EC:2.7.4.14]	Path: Xenobiotics biodegradation and metabolism				1.5	1.3
g403	K18586	COQ4; 4-hydroxy-3-methoxy-5-polyprenylbenzoate decarboxylase [EC:4.1.1.130]	Mod: Cofactor and vitamin metabolism					1.4
g403	K18586	COQ4; 4-hydroxy-3-methoxy-5-polyprenylbenzoate decarboxylase [EC:4.1.1.130]	Path: Metabolism of cofactors and vitamins					1.4
g5275	K00228	CPOX hemF; coproporphyrinogen III oxidase [EC:1.3.3.3]	Mod: Cofactor and vitamin metabolism					1
g5275	K00228	CPOX hemF; coproporphyrinogen III oxidase [EC:1.3.3.3]	Path: Metabolism of cofactors and vitamins					1
g125	K01647	CS gltA; citrate synthase [EC:2.3.3.1]	Path: Carbohydrate metabolism	-1.6	-2.1
g125	K01647	CS gltA; citrate synthase [EC:2.3.3.1]	Mod: Central carbohydrate metabolism	-1.6	-2.1
g125	K01647	CS gltA; citrate synthase [EC:2.3.3.1]	Mod: Other carbohydrate metabolism	-1.6	-2.1
g52	K01647	CS gltA; citrate synthase [EC:2.3.3.1]	Path: Carbohydrate metabolism	-2.2	-2
g52	K01647	CS gltA; citrate synthase [EC:2.3.3.1]	Mod: Central carbohydrate metabolism	-2.2	-2
g52	K01647	CS gltA; citrate synthase [EC:2.3.3.1]	Mod: Other carbohydrate metabolism	-2.2	-2
g164	K01758	CTH; cystathionine gamma-lyase [EC:4.4.1.1]	Path: Amino acid metabolism				1.8	1.1
g164	K01758	CTH; cystathionine gamma-lyase [EC:4.4.1.1]	Mod: Cysteine and methionine metabolism				1.8	1.1
g164	K01758	CTH; cystathionine gamma-lyase [EC:4.4.1.1]	Path: Metabolism of cofactors and vitamins				1.8	1.1
g164	K01758	CTH; cystathionine gamma-lyase [EC:4.4.1.1]	Path: Metabolism of other amino acids				1.8	1.1
g2066	K12863	CWC15; protein CWC15	Path: Transcription				1.4
g3443	K00326	CYB5R; cytochrome-b5 reductase [EC:1.6.2.2]	Path: Glycan biosynthesis and metabolism				1.5
g5709	K00326	CYB5R; cytochrome-b5 reductase [EC:1.6.2.2]	Path: Glycan biosynthesis and metabolism				1.3	2.5
g2242	K08738	CYC; cytochrome c	Path: Cell growth and death						1.7
g2242	K08738	CYC; cytochrome c	Path: Energy metabolism						1.7
g2242	K08738	CYC; cytochrome c	Path: Signal transduction						1.7
g2244	K08738	CYC; cytochrome c	Path: Cell growth and death		-1.9
g2244	K08738	CYC; cytochrome c	Path: Energy metabolism		-1.9
g2244	K08738	CYC; cytochrome c	Path: Signal transduction		-1.9
g4652	K00413	CYC1 CYT1 petC; ubiquinol-cytochrome c reductase cytochrome c1 subunit	Mod: ATP synthesis		-1.4
g4652	K00413	CYC1 CYT1 petC; ubiquinol-cytochrome c reductase cytochrome c1 subunit	Path: Energy metabolism		-1.4
g4652	K00413	CYC1 CYT1 petC; ubiquinol-cytochrome c reductase cytochrome c1 subunit	Path: Signal transduction		-1.4
g3707	K01725	cynS; cyanate lyase [EC:4.2.1.104]	Path: Energy metabolism	-2.9
g1729	K01673	cynT can; carbonic anhydrase [EC:4.2.1.1]	Path: Energy metabolism					3.7
g2941	K07436	CYP24A1; vitamin D3 24-hydroxylase [EC:1.14.15.16]	Path: Lipid metabolism		-1.8
g3480	K07436	CYP24A1; vitamin D3 24-hydroxylase [EC:1.14.15.16]	Path: Lipid metabolism	-1.1	-1.2
g37	K07418	CYP2J; cytochrome P450 family 2 subfamily J [EC:1.14.14.1 1.14.14.73 1.14.14.74 1.14.14.75]	Path: Lipid metabolism	-1.7	-1.6
g877	K07418	CYP2J; cytochrome P450 family 2 subfamily J [EC:1.14.14.1 1.14.14.73 1.14.14.74 1.14.14.75]	Path: Lipid metabolism		-1.9
g390	K07424	CYP3A; cytochrome P450 family 3 subfamily A [EC:1.14.14.1]	Path: Lipid metabolism					1.9
g390	K07424	CYP3A; cytochrome P450 family 3 subfamily A [EC:1.14.14.1]	Path: Metabolism of cofactors and vitamins					1.9
g190	K05917	CYP51; sterol 14alpha-demethylase [EC:1.14.14.154 1.14.15.36]	Path: Lipid metabolism		-1.6
g190	K05917	CYP51; sterol 14alpha-demethylase [EC:1.14.14.154 1.14.15.36]	Mod: Sterol biosynthesis		-1.6
g3631	K00860	cysC; adenylylsulfate kinase [EC:2.7.1.25]	Path: Energy metabolism				1.2
g3631	K00860	cysC; adenylylsulfate kinase [EC:2.7.1.25]	Path: Nucleotide metabolism				1.2
g3631	K00860	cysC; adenylylsulfate kinase [EC:2.7.1.25]	Mod: Sulfur metabolism				1.2
g6336	K00381	cysI; sulfite reductase (NADPH) hemoprotein beta-component [EC:1.8.1.2]	Path: Energy metabolism		-1.2
g6336	K00381	cysI; sulfite reductase (NADPH) hemoprotein beta-component [EC:1.8.1.2]	Mod: Sulfur metabolism		-1.2
g5591	K00380	cysJ; sulfite reductase (NADPH) flavoprotein alpha-component [EC:1.8.1.2]	Path: Energy metabolism		-1.5
g5591	K00380	cysJ; sulfite reductase (NADPH) flavoprotein alpha-component [EC:1.8.1.2]	Mod: Sulfur metabolism		-1.5
g5907	K01738	cysK; cysteine synthase [EC:2.5.1.47]	Path: Amino acid metabolism	-2
g5907	K01738	cysK; cysteine synthase [EC:2.5.1.47]	Mod: Cysteine and methionine metabolism	-2
g5907	K01738	cysK; cysteine synthase [EC:2.5.1.47]	Path: Energy metabolism	-2
g1629	K00273	DAO aao; D-amino-acid oxidase [EC:1.4.3.3]	Path: Amino acid metabolism				1.4
g1629	K00273	DAO aao; D-amino-acid oxidase [EC:1.4.3.3]	Path: Biosynthesis of other secondary metabolites				1.4
g1629	K00273	DAO aao; D-amino-acid oxidase [EC:1.4.3.3]	Path: Metabolism of other amino acids				1.4
g1629	K00273	DAO aao; D-amino-acid oxidase [EC:1.4.3.3]	Path: Transport and catabolism				1.4
g5911	K02309	DBF4; regulatory subunit for Cdc7p protein kinase	Path: Cell growth and death		-1.2
g1874	K10428	DCTN6; dynactin 6	Path: Cell motility				1.4
g350	K13237	DECR2 SPS19; 2 4-dienoyl-CoA reductase [(3E)-enoyl-CoA-producing] peroxisomal [EC:1.3.1.124]	Path: Transport and catabolism	-1.4	-1.4
g930	K04712	DEGS; sphingolipid 4-desaturase/C4-monooxygenase [EC:1.14.19.17 1.14.18.5]	Mod: Lipid metabolism	-1.4	-1.8
g930	K04712	DEGS; sphingolipid 4-desaturase/C4-monooxygenase [EC:1.14.19.17 1.14.18.5]	Path: Signal transduction	-1.4	-1.8
g6426	K01684	dgoD; galactonate dehydratase [EC:4.2.1.6]	Path: Carbohydrate metabolism				1.9
g6426	K01684	dgoD; galactonate dehydratase [EC:4.2.1.6]	Mod: Other carbohydrate metabolism				1.9
g34	K00287	DHFR folA; dihydrofolate reductase [EC:1.5.1.3]	Mod: Cofactor and vitamin metabolism					1.1
g34	K00287	DHFR folA; dihydrofolate reductase [EC:1.5.1.3]	Path: Metabolism of cofactors and vitamins					1.1
g6048	K00254	DHODH pyrD; dihydroorotate dehydrogenase [EC:1.3.5.2]	Path: Nucleotide metabolism				1.2	1.4
g6048	K00254	DHODH pyrD; dihydroorotate dehydrogenase [EC:1.3.5.2]	Mod: Pyrimidine metabolism				1.2	1.4
g2726	K11170	DHRSX; polyprenol dehydrogenase [NAD(P)H] [EC:1.1.1.441]	Path: Glycan biosynthesis and metabolism					3.1
g2693	K00627	DLAT aceF pdhC; pyruvate dehydrogenase E2 component (dihydrolipoyllysine-residue acetyltransferase) [EC:2.3.1.12]	Path: Carbohydrate metabolism					1.1
g2693	K00627	DLAT aceF pdhC; pyruvate dehydrogenase E2 component (dihydrolipoyllysine-residue acetyltransferase) [EC:2.3.1.12]	Mod: Central carbohydrate metabolism					1.1
g2693	K00627	DLAT aceF pdhC; pyruvate dehydrogenase E2 component (dihydrolipoyllysine-residue acetyltransferase) [EC:2.3.1.12]	Path: Metabolism of cofactors and vitamins					1.1
g2835	K10742	DNA2; DNA replication ATP-dependent helicase/nuclease Dna2 [EC:5.6.2.3 3.1.-.-]	Path: Replication and repair		-1.9
g5149	K09503	DNAJA2; DnaJ homolog subfamily A member 2	Path: Folding sorting and degradation				1.4	1.1
g851	K10413	DYNC1H; dynein cytoplasmic 1 heavy chain	Path: Cell motility		-1.1
g851	K10413	DYNC1H; dynein cytoplasmic 1 heavy chain	Path: Transport and catabolism		-1.1
g2174	K18669	DYRK2_3_4; dual specificity tyrosine-phosphorylation-regulated kinase 2/3/4 [EC:2.7.12.1]	Path: Cell growth and death		-1.2
g4213	K00434	E1.11.1.11; L-ascorbate peroxidase [EC:1.11.1.11]	Path: Carbohydrate metabolism		-1.3
g4213	K00434	E1.11.1.11; L-ascorbate peroxidase [EC:1.11.1.11]	Path: Metabolism of other amino acids		-1.3
g1372	K00294	E1.2.1.88; 1-pyrroline-5-carboxylate dehydrogenase [EC:1.2.1.88]	Path: Amino acid metabolism				1.3
g1372	K00294	E1.2.1.88; 1-pyrroline-5-carboxylate dehydrogenase [EC:1.2.1.88]	Mod: Arginine and proline metabolism				1.3
g512	K00232	E1.3.3.6 ACOX1 ACOX3; acyl-CoA oxidase [EC:1.3.3.6]	Path: Carbohydrate metabolism	-1.4	-1.8				1.3
g512	K00232	E1.3.3.6 ACOX1 ACOX3; acyl-CoA oxidase [EC:1.3.3.6]	Mod: Fatty acid metabolism	-1.4	-1.8				1.3
g512	K00232	E1.3.3.6 ACOX1 ACOX3; acyl-CoA oxidase [EC:1.3.3.6]	Mod: Lipid metabolism	-1.4	-1.8				1.3
g512	K00232	E1.3.3.6 ACOX1 ACOX3; acyl-CoA oxidase [EC:1.3.3.6]	Path: Metabolism of other amino acids	-1.4	-1.8				1.3
g512	K00232	E1.3.3.6 ACOX1 ACOX3; acyl-CoA oxidase [EC:1.3.3.6]	Mod: Other carbohydrate metabolism	-1.4	-1.8				1.3
g512	K00232	E1.3.3.6 ACOX1 ACOX3; acyl-CoA oxidase [EC:1.3.3.6]	Path: Signal transduction	-1.4	-1.8				1.3
g512	K00232	E1.3.3.6 ACOX1 ACOX3; acyl-CoA oxidase [EC:1.3.3.6]	Path: Transport and catabolism	-1.4	-1.8				1.3
g1491	K00262	E1.4.1.4 gdhA; glutamate dehydrogenase (NADP+) [EC:1.4.1.4]	Path: Amino acid metabolism				1.4
g1491	K00262	E1.4.1.4 gdhA; glutamate dehydrogenase (NADP+) [EC:1.4.1.4]	Path: Energy metabolism				1.4
g5500	K00643	E2.3.1.37 ALAS; 5-aminolevulinate synthase [EC:2.3.1.37]	Path: Amino acid metabolism	-1.1	-2.1
g5500	K00643	E2.3.1.37 ALAS; 5-aminolevulinate synthase [EC:2.3.1.37]	Mod: Cofactor and vitamin metabolism	-1.1	-2.1
g5500	K00643	E2.3.1.37 ALAS; 5-aminolevulinate synthase [EC:2.3.1.37]	Path: Metabolism of cofactors and vitamins	-1.1	-2.1
g1897	K00624	E2.3.1.7; carnitine O-acetyltransferase [EC:2.3.1.7]	Path: Transport and catabolism	-2.3	-2.6
g3051	K00624	E2.3.1.7; carnitine O-acetyltransferase [EC:2.3.1.7]	Path: Transport and catabolism	-2.7	-2.5
g4868	K00938	E2.7.4.2 mvaK2; phosphomevalonate kinase [EC:2.7.4.2]	Path: Metabolism of terpenoids and polyketides				1.2
g4868	K00938	E2.7.4.2 mvaK2; phosphomevalonate kinase [EC:2.7.4.2]	Mod: Terpenoid backbone biosynthesis				1.2
g245	K01051	E3.1.1.11; pectinesterase [EC:3.1.1.11]	Path: Carbohydrate metabolism	-4.8	-2.8
g245	K01051	E3.1.1.11; pectinesterase [EC:3.1.1.11]	Mod: Other carbohydrate metabolism	-4.8	-2.8
g245	K01051	E3.1.1.11; pectinesterase [EC:3.1.1.11]	Path: Signal transduction	-4.8	-2.8
g5047	K01067	E3.1.2.1 ACH1; acetyl-CoA hydrolase [EC:3.1.2.1]	Path: Carbohydrate metabolism		-1
g3765	K01101	E3.1.3.41; 4-nitrophenyl phosphatase [EC:3.1.3.41]	Path: Xenobiotics biodegradation and metabolism				1.6	1.3
g4093	K01081	E3.1.3.5; 5'-nucleotidase [EC:3.1.3.5]	Path: Metabolism of cofactors and vitamins		-1.1
g4093	K01081	E3.1.3.5; 5'-nucleotidase [EC:3.1.3.5]	Path: Nucleotide metabolism		-1.1
g4093	K01081	E3.1.3.5; 5'-nucleotidase [EC:3.1.3.5]	Mod: Purine metabolism		-1.1
g6224	K01184	E3.2.1.15; polygalacturonase [EC:3.2.1.15]	Path: Carbohydrate metabolism	-1.1	-1
g6224	K01184	E3.2.1.15; polygalacturonase [EC:3.2.1.15]	Mod: Other carbohydrate metabolism	-1.1	-1
g4723	K01188	E3.2.1.21; beta-glucosidase [EC:3.2.1.21]	Path: Biosynthesis of other secondary metabolites						3.1
g4723	K01188	E3.2.1.21; beta-glucosidase [EC:3.2.1.21]	Path: Carbohydrate metabolism						3.1
g4723	K01188	E3.2.1.21; beta-glucosidase [EC:3.2.1.21]	Path: Metabolism of other amino acids						3.1
g1304	K07407	E3.2.1.22B galA rafA; alpha-galactosidase [EC:3.2.1.22]	Path: Carbohydrate metabolism					1.2
g1304	K07407	E3.2.1.22B galA rafA; alpha-galactosidase [EC:3.2.1.22]	Path: Glycan biosynthesis and metabolism					1.2
g1304	K07407	E3.2.1.22B galA rafA; alpha-galactosidase [EC:3.2.1.22]	Path: Lipid metabolism					1.2
g5418	K01192	E3.2.1.25 MANBA manB; beta-mannosidase [EC:3.2.1.25]	Path: Glycan biosynthesis and metabolism						2.2
g5418	K01192	E3.2.1.25 MANBA manB; beta-mannosidase [EC:3.2.1.25]	Path: Transport and catabolism						2.2
g3998	K01426	E3.5.1.4 amiE; amidase [EC:3.5.1.4]	Path: Xenobiotics biodegradation and metabolism	-2.7	-1.4
g3998	K01426	E3.5.1.4 amiE; amidase [EC:3.5.1.4]	Path: Amino acid metabolism	-2.7	-1.4
g4746	K01679	E4.2.1.2B fumC FH; fumarate hydratase class II [EC:4.2.1.2]	Path: Carbohydrate metabolism	-1	-1
g4746	K01679	E4.2.1.2B fumC FH; fumarate hydratase class II [EC:4.2.1.2]	Mod: Carbon fixation	-1	-1
g4746	K01679	E4.2.1.2B fumC FH; fumarate hydratase class II [EC:4.2.1.2]	Mod: Central carbohydrate metabolism	-1	-1
g4746	K01679	E4.2.1.2B fumC FH; fumarate hydratase class II [EC:4.2.1.2]	Path: Energy metabolism	-1	-1
g4746	K01679	E4.2.1.2B fumC FH; fumarate hydratase class II [EC:4.2.1.2]	Mod: Other carbohydrate metabolism	-1	-1
g5549	K01850	E5.4.99.5; chorismate mutase [EC:5.4.99.5]	Path: Amino acid metabolism				1.1
g5549	K01850	E5.4.99.5; chorismate mutase [EC:5.4.99.5]	Mod: Aromatic amino acid metabolism				1.1
g6335	K03231	EEF1A; elongation factor 1-alpha	Path: Translation				2.3	1.6
g6345	K03231	EEF1A; elongation factor 1-alpha	Path: Translation				2.1	1
g2699	K03234	EEF2; elongation factor 2	Path: Signal transduction				1
g246	K20247	EGT2; hercynylcysteine S-oxide lyase [EC:4.4.1.36]	Path: Amino acid metabolism					2
g2463	K16196	EIF2AK4; eukaryotic translation initiation factor 2-alpha kinase 4 [EC:2.7.11.1]	Path: Transport and catabolism		-1
g3348	K03237	EIF2S1; translation initiation factor 2 subunit 1	Path: Cell growth and death					1
g3348	K03237	EIF2S1; translation initiation factor 2 subunit 1	Path: Folding sorting and degradation					1
g3348	K03237	EIF2S1; translation initiation factor 2 subunit 1	Path: Transport and catabolism					1
g392	K01253	EPHX1; microsomal epoxide hydrolase [EC:3.3.2.9]	Path: Xenobiotics biodegradation and metabolism	-1.1
g2908	K02365	ESP1; separase [EC:3.4.22.49]	Path: Cell growth and death				1.3
g3744	K17637	EXOC2 SEC5; exocyst complex component 2	Path: Signal transduction				1.1
g992	K00059	fabG OAR1; 3-oxoacyl-[acyl-carrier protein] reductase [EC:1.1.1.100]	Path: Biosynthesis of other secondary metabolites	-1.4
g992	K00059	fabG OAR1; 3-oxoacyl-[acyl-carrier protein] reductase [EC:1.1.1.100]	Mod: Cofactor and vitamin metabolism	-1.4
g992	K00059	fabG OAR1; 3-oxoacyl-[acyl-carrier protein] reductase [EC:1.1.1.100]	Mod: Fatty acid metabolism	-1.4
g992	K00059	fabG OAR1; 3-oxoacyl-[acyl-carrier protein] reductase [EC:1.1.1.100]	Path: Lipid metabolism	-1.4
g992	K00059	fabG OAR1; 3-oxoacyl-[acyl-carrier protein] reductase [EC:1.1.1.100]	Path: Metabolism of cofactors and vitamins	-1.4
g637	K01557	FAHD1; acylpyruvate hydrolase [EC:3.7.1.5]	Path: Amino acid metabolism	-1.7
g280	K00668	FAS1; fatty acid synthase subunit beta fungi type [EC:2.3.1.86]	Mod: Fatty acid metabolism					1.5
g280	K00668	FAS1; fatty acid synthase subunit beta fungi type [EC:2.3.1.86]	Path: Lipid metabolism					1.5
g1352	K01624	FBA fbaA; fructose-bisphosphate aldolase class II [EC:4.1.2.13]	Path: Carbohydrate metabolism	-3.1	-1.9
g1352	K01624	FBA fbaA; fructose-bisphosphate aldolase class II [EC:4.1.2.13]	Mod: Carbon fixation	-3.1	-1.9
g1352	K01624	FBA fbaA; fructose-bisphosphate aldolase class II [EC:4.1.2.13]	Mod: Central carbohydrate metabolism	-3.1	-1.9
g1352	K01624	FBA fbaA; fructose-bisphosphate aldolase class II [EC:4.1.2.13]	Path: Energy metabolism	-3.1	-1.9
g1352	K01624	FBA fbaA; fructose-bisphosphate aldolase class II [EC:4.1.2.13]	Mod: Methane metabolism	-3.1	-1.9
g5779	K01624	FBA fbaA; fructose-bisphosphate aldolase class II [EC:4.1.2.13]	Path: Carbohydrate metabolism				2.3	1.4
g5779	K01624	FBA fbaA; fructose-bisphosphate aldolase class II [EC:4.1.2.13]	Mod: Carbon fixation				2.3	1.4
g5779	K01624	FBA fbaA; fructose-bisphosphate aldolase class II [EC:4.1.2.13]	Mod: Central carbohydrate metabolism				2.3	1.4
g5779	K01624	FBA fbaA; fructose-bisphosphate aldolase class II [EC:4.1.2.13]	Path: Energy metabolism				2.3	1.4
g5779	K01624	FBA fbaA; fructose-bisphosphate aldolase class II [EC:4.1.2.13]	Mod: Methane metabolism				2.3	1.4
g3518	K00122	FDH; formate dehydrogenase [EC:1.17.1.9]	Path: Carbohydrate metabolism	-4.6	-3.9
g3518	K00122	FDH; formate dehydrogenase [EC:1.17.1.9]	Path: Energy metabolism	-4.6	-3.9
g1187	K04799	FEN1 RAD2; flap endonuclease-1 [EC:3.1.-.-]	Path: Replication and repair	-1.8	-1.2
g3359	K00485	FMO; dimethylaniline monooxygenase (N-oxide forming) / hypotaurine monooxygenase [EC:1.14.13.8 1.8.1.-]	Path: Metabolism of other amino acids					1.4
g3359	K00485	FMO; dimethylaniline monooxygenase (N-oxide forming) / hypotaurine monooxygenase [EC:1.14.13.8 1.8.1.-]	Path: Xenobiotics biodegradation and metabolism					1.4
g5424	K11754	folC; dihydrofolate synthase / folylpolyglutamate synthase [EC:6.3.2.12 6.3.2.17]	Mod: Cofactor and vitamin metabolism			-1.2
g5424	K11754	folC; dihydrofolate synthase / folylpolyglutamate synthase [EC:6.3.2.12 6.3.2.17]	Path: Metabolism of cofactors and vitamins			-1.2
g5390	K14729	FOX2; multifunctional beta-oxidation protein [EC:4.2.1.- 1.1.1.-]	Path: Carbohydrate metabolism	-1.4	-2.2
g5390	K14729	FOX2; multifunctional beta-oxidation protein [EC:4.2.1.- 1.1.1.-]	Path: Metabolism of other amino acids	-1.4	-2.2
g5390	K14729	FOX2; multifunctional beta-oxidation protein [EC:4.2.1.- 1.1.1.-]	Mod: Other carbohydrate metabolism	-1.4	-2.2
g3128	K23379	FRAS1; extracelluar matrix protein FRAS1	Path: Signaling molecules and interaction	-1.6
g5533	K18334	fucD; L-fuconate dehydratase [EC:4.2.1.68]	Path: Carbohydrate metabolism						2.8
g1243	K00134	GAPDH gapA; glyceraldehyde 3-phosphate dehydrogenase (phosphorylating) [EC:1.2.1.12]	Path: Carbohydrate metabolism					1.7
g1243	K00134	GAPDH gapA; glyceraldehyde 3-phosphate dehydrogenase (phosphorylating) [EC:1.2.1.12]	Mod: Carbon fixation					1.7
g1243	K00134	GAPDH gapA; glyceraldehyde 3-phosphate dehydrogenase (phosphorylating) [EC:1.2.1.12]	Mod: Central carbohydrate metabolism					1.7
g1243	K00134	GAPDH gapA; glyceraldehyde 3-phosphate dehydrogenase (phosphorylating) [EC:1.2.1.12]	Path: Energy metabolism					1.7
g1243	K00134	GAPDH gapA; glyceraldehyde 3-phosphate dehydrogenase (phosphorylating) [EC:1.2.1.12]	Mod: Other carbohydrate metabolism					1.7
g1243	K00134	GAPDH gapA; glyceraldehyde 3-phosphate dehydrogenase (phosphorylating) [EC:1.2.1.12]	Path: Signal transduction					1.7
g2223	K00605	gcvT AMT; glycine cleavage system T protein (aminomethyltransferase) [EC:2.1.2.10]	Path: Amino acid metabolism				2.8	2.5
g2223	K00605	gcvT AMT; glycine cleavage system T protein (aminomethyltransferase) [EC:2.1.2.10]	Path: Carbohydrate metabolism				2.8	2.5
g2223	K00605	gcvT AMT; glycine cleavage system T protein (aminomethyltransferase) [EC:2.1.2.10]	Path: Metabolism of cofactors and vitamins				2.8	2.5
g2223	K00605	gcvT AMT; glycine cleavage system T protein (aminomethyltransferase) [EC:2.1.2.10]	Mod: Other carbohydrate metabolism				2.8	2.5
g2223	K00605	gcvT AMT; glycine cleavage system T protein (aminomethyltransferase) [EC:2.1.2.10]	Mod: Serine and threonine metabolism				2.8	2.5
g4920	K00034	gdh; glucose 1-dehydrogenase [EC:1.1.1.47]	Path: Carbohydrate metabolism	-2.7	-2.5
g5066	K15371	GDH2; glutamate dehydrogenase [EC:1.4.1.2]	Path: Amino acid metabolism	-1.6	-2.4
g5066	K15371	GDH2; glutamate dehydrogenase [EC:1.4.1.2]	Path: Energy metabolism	-1.6	-2.4
g5066	K15371	GDH2; glutamate dehydrogenase [EC:1.4.1.2]	Path: Metabolism of other amino acids	-1.6	-2.4
g1441	K00681	ggt; gamma-glutamyltranspeptidase / glutathione hydrolase [EC:2.3.2.2 3.4.19.13]	Path: Metabolism of other amino acids	-1.3
g1908	K01915	glnA GLUL; glutamine synthetase [EC:6.3.1.2]	Path: Amino acid metabolism	-1.8	-1.2
g1908	K01915	glnA GLUL; glutamine synthetase [EC:6.3.1.2]	Mod: Arginine and proline metabolism	-1.8	-1.2
g1908	K01915	glnA GLUL; glutamine synthetase [EC:6.3.1.2]	Path: Carbohydrate metabolism	-1.8	-1.2
g1908	K01915	glnA GLUL; glutamine synthetase [EC:6.3.1.2]	Path: Cell growth and death	-1.8	-1.2
g1908	K01915	glnA GLUL; glutamine synthetase [EC:6.3.1.2]	Path: Energy metabolism	-1.8	-1.2
g1908	K01915	glnA GLUL; glutamine synthetase [EC:6.3.1.2]	Path: Signal transduction	-1.8	-1.2
g6438	K00111	glpA glpD; glycerol-3-phosphate dehydrogenase [EC:1.1.5.3]	Path: Lipid metabolism				2	2
g5982	K04630	GNAI; guanine nucleotide-binding protein G(i) subunit alpha	Path: Cell growth and death	-1.6
g5982	K04630	GNAI; guanine nucleotide-binding protein G(i) subunit alpha	Path: Cellular community - eukaryotes	-1.6
g5982	K04630	GNAI; guanine nucleotide-binding protein G(i) subunit alpha	Path: Signal transduction	-1.6
g5982	K04630	GNAI; guanine nucleotide-binding protein G(i) subunit alpha	Path: Signaling molecules and interaction	-1.6
g5848	K00649	GNPAT; glyceronephosphate O-acyltransferase [EC:2.3.1.42]	Path: Lipid metabolism	-1.5	-2.4
g5848	K00649	GNPAT; glyceronephosphate O-acyltransferase [EC:2.3.1.42]	Path: Transport and catabolism	-1.5	-2.4
g6148	K08239	GNPTAB; UDP-N-acetylglucosamine-lysosomal-enzyme [EC:2.7.8.17]	Path: Transport and catabolism		-1.4
g2448	K18819	GOLS; inositol 3-alpha-galactosyltransferase [EC:2.4.1.123]	Path: Carbohydrate metabolism				1.4	2.1
g2157	K14454	GOT1; aspartate aminotransferase cytoplasmic [EC:2.6.1.1]	Path: Amino acid metabolism	-1.1
g2157	K14454	GOT1; aspartate aminotransferase cytoplasmic [EC:2.6.1.1]	Path: Biosynthesis of other secondary metabolites	-1.1
g2157	K14454	GOT1; aspartate aminotransferase cytoplasmic [EC:2.6.1.1]	Mod: Carbon fixation	-1.1
g2157	K14454	GOT1; aspartate aminotransferase cytoplasmic [EC:2.6.1.1]	Path: Energy metabolism	-1.1
g2159	K14454	GOT1; aspartate aminotransferase cytoplasmic [EC:2.6.1.1]	Path: Amino acid metabolism		-1.4
g2159	K14454	GOT1; aspartate aminotransferase cytoplasmic [EC:2.6.1.1]	Path: Biosynthesis of other secondary metabolites		-1.4
g2159	K14454	GOT1; aspartate aminotransferase cytoplasmic [EC:2.6.1.1]	Mod: Carbon fixation		-1.4
g2159	K14454	GOT1; aspartate aminotransferase cytoplasmic [EC:2.6.1.1]	Path: Energy metabolism		-1.4
g1921	K14455	GOT2; aspartate aminotransferase mitochondrial [EC:2.6.1.1]	Path: Amino acid metabolism	-2.5	-3.1
g1921	K14455	GOT2; aspartate aminotransferase mitochondrial [EC:2.6.1.1]	Path: Biosynthesis of other secondary metabolites	-2.5	-3.1
g1921	K14455	GOT2; aspartate aminotransferase mitochondrial [EC:2.6.1.1]	Mod: Carbon fixation	-2.5	-3.1
g1921	K14455	GOT2; aspartate aminotransferase mitochondrial [EC:2.6.1.1]	Path: Energy metabolism	-2.5	-3.1
g1918	K00432	gpx btuE bsaA; glutathione peroxidase [EC:1.11.1.9]	Path: Metabolism of other amino acids				1
g2406	K00799	GST gst; glutathione S-transferase [EC:2.5.1.18]	Path: Metabolism of other amino acids						2.6
g2406	K00799	GST gst; glutathione S-transferase [EC:2.5.1.18]	Path: Xenobiotics biodegradation and metabolism						2.6
g1500	K01487	guaD GDA; guanine deaminase [EC:3.5.4.3]	Path: Nucleotide metabolism				2	1.2
g1500	K01487	guaD GDA; guanine deaminase [EC:3.5.4.3]	Mod: Purine metabolism				2	1.2
g2535	K00015	gyaR GOR1; glyoxylate reductase [EC:1.1.1.26]	Path: Carbohydrate metabolism				2.9	1.5
g4111	K00015	gyaR GOR1; glyoxylate reductase [EC:1.1.1.26]	Path: Carbohydrate metabolism				1.9	2.1
g1947	K11251	H2A; histone H2A	Path: Cell growth and death				1.5	1.2
g1947	K11251	H2A; histone H2A	Path: Chromosome				1.5	1.2
g3382	K11251	H2A; histone H2A	Path: Cell growth and death				1.9	1.5
g3382	K11251	H2A; histone H2A	Path: Chromosome				1.9	1.5
g6271	K11251	H2A; histone H2A	Path: Cell growth and death				1.5	1.3
g6271	K11251	H2A; histone H2A	Path: Chromosome				1.5	1.3
g222	K12261	HACL1; 2-hydroxyacyl-CoA lyase [EC:4.1.2.63]	Path: Transport and catabolism	-1.4
g781	K01764	HCCS; cytochrome c heme-lyase [EC:4.4.1.17]	Path: Metabolism of cofactors and vitamins		-1.3
g3848	K05355	hexPS COQ1; hexaprenyl diphosphate synthase [EC:2.5.1.82 2.5.1.83]	Path: Metabolism of terpenoids and polyketides				1.4
g3057	K01814	hisA; phosphoribosylformimino-5-aminoimidazole carboxamide ribotide isomerase [EC:5.3.1.16]	Path: Amino acid metabolism					1
g3057	K01814	hisA; phosphoribosylformimino-5-aminoimidazole carboxamide ribotide isomerase [EC:5.3.1.16]	Mod: Histidine metabolism					1
g719	K00817	hisC; histidinol-phosphate aminotransferase [EC:2.6.1.9]	Path: Amino acid metabolism					1.1
g719	K00817	hisC; histidinol-phosphate aminotransferase [EC:2.6.1.9]	Path: Biosynthesis of other secondary metabolites					1.1
g719	K00817	hisC; histidinol-phosphate aminotransferase [EC:2.6.1.9]	Mod: Histidine metabolism					1.1
g2055	K01942	HLCS; biotin---protein ligase [EC:6.3.4.9 6.3.4.10 6.3.4.11 6.3.4.15]	Path: Metabolism of cofactors and vitamins					3.2
g2572	K01942	HLCS; biotin---protein ligase [EC:6.3.4.9 6.3.4.10 6.3.4.11 6.3.4.15]	Path: Metabolism of cofactors and vitamins					1.3
g6346	K01640	HMGCL hmgL; hydroxymethylglutaryl-CoA lyase [EC:4.1.3.4]	Path: Amino acid metabolism		-1.2
g6346	K01640	HMGCL hmgL; hydroxymethylglutaryl-CoA lyase [EC:4.1.3.4]	Mod: Branched-chain amino acid metabolism		-1.2
g6346	K01640	HMGCL hmgL; hydroxymethylglutaryl-CoA lyase [EC:4.1.3.4]	Path: Carbohydrate metabolism		-1.2
g6346	K01640	HMGCL hmgL; hydroxymethylglutaryl-CoA lyase [EC:4.1.3.4]	Mod: Lipid metabolism		-1.2
g6346	K01640	HMGCL hmgL; hydroxymethylglutaryl-CoA lyase [EC:4.1.3.4]	Path: Metabolism of terpenoids and polyketides		-1.2
g6346	K01640	HMGCL hmgL; hydroxymethylglutaryl-CoA lyase [EC:4.1.3.4]	Path: Transport and catabolism		-1.2
g1377	K00021	HMGCR; hydroxymethylglutaryl-CoA reductase (NADPH) [EC:1.1.1.34]	Path: Metabolism of terpenoids and polyketides	-1.1	-1.5
g1377	K00021	HMGCR; hydroxymethylglutaryl-CoA reductase (NADPH) [EC:1.1.1.34]	Path: Signal transduction	-1.1	-1.5
g1377	K00021	HMGCR; hydroxymethylglutaryl-CoA reductase (NADPH) [EC:1.1.1.34]	Mod: Terpenoid backbone biosynthesis	-1.1	-1.5
g3516	K01641	HMGCS; hydroxymethylglutaryl-CoA synthase [EC:2.3.3.10]	Path: Amino acid metabolism	-1.5	-2.9	-1.3
g3516	K01641	HMGCS; hydroxymethylglutaryl-CoA synthase [EC:2.3.3.10]	Path: Carbohydrate metabolism	-1.5	-2.9	-1.3
g3516	K01641	HMGCS; hydroxymethylglutaryl-CoA synthase [EC:2.3.3.10]	Mod: Lipid metabolism	-1.5	-2.9	-1.3
g3516	K01641	HMGCS; hydroxymethylglutaryl-CoA synthase [EC:2.3.3.10]	Path: Metabolism of terpenoids and polyketides	-1.5	-2.9	-1.3
g3516	K01641	HMGCS; hydroxymethylglutaryl-CoA synthase [EC:2.3.3.10]	Mod: Terpenoid backbone biosynthesis	-1.5	-2.9	-1.3
g175	K12778	HORMAD HOP1; meiosis-specific protein	Path: Cell growth and death		-1.6
g535	K06662	HRAD17 RAD24; cell cycle checkpoint protein	Path: Cell growth and death		-2.1
g2354	K03283	HSPA1_6_8; heat shock 70kDa protein 1/6/8	Path: Folding sorting and degradation	-1.5
g2354	K03283	HSPA1_6_8; heat shock 70kDa protein 1/6/8	Path: Signal transduction	-1.5
g2354	K03283	HSPA1_6_8; heat shock 70kDa protein 1/6/8	Path: Transcription	-1.5
g2354	K03283	HSPA1_6_8; heat shock 70kDa protein 1/6/8	Path: Transport and catabolism	-1.5
g638	K03283	HSPA1_6_8; heat shock 70kDa protein 1/6/8	Path: Folding sorting and degradation				1
g638	K03283	HSPA1_6_8; heat shock 70kDa protein 1/6/8	Path: Signal transduction				1
g638	K03283	HSPA1_6_8; heat shock 70kDa protein 1/6/8	Path: Transcription				1
g638	K03283	HSPA1_6_8; heat shock 70kDa protein 1/6/8	Path: Transport and catabolism				1
g3810	K09562	HSPBP1 FES1; hsp70-interacting protein	Path: Folding sorting and degradation	-1.6
g6004	K10592	HUWE1 MULE ARF-BP1 TOM1; E3 ubiquitin-protein ligase HUWE1 [EC:2.3.2.26]	Path: Folding sorting and degradation	-1	-1
g6004	K10592	HUWE1 MULE ARF-BP1 TOM1; E3 ubiquitin-protein ligase HUWE1 [EC:2.3.2.26]	Path: Transport and catabolism	-1	-1
g2125	K08139	HXT; MFS transporter SP family sugar:H+ symporter	Path: Cell growth and death	-5.9	-3.2
g2797	K08139	HXT; MFS transporter SP family sugar:H+ symporter	Path: Cell growth and death				2.3	2.4
g3978	K08139	HXT; MFS transporter SP family sugar:H+ symporter	Path: Cell growth and death				1.5		1.9
g4134	K08139	HXT; MFS transporter SP family sugar:H+ symporter	Path: Cell growth and death	-2.1	-1.2
g4150	K08139	HXT; MFS transporter SP family sugar:H+ symporter	Path: Cell growth and death	-2.1	-6
g491	K08139	HXT; MFS transporter SP family sugar:H+ symporter	Path: Cell growth and death				6.1	2.2
g6231	K08139	HXT; MFS transporter SP family sugar:H+ symporter	Path: Cell growth and death				3	1.8
g5120	K01870	IARS ileS; isoleucyl-tRNA synthetase [EC:6.1.1.5]	Path: Translation				1
g71	K01637	ICL aceA; isocitrate/methylisocitrate lyase [EC:4.1.3.1 4.1.3.30]	Path: Carbohydrate metabolism	-2.6	-2.6
g71	K01637	ICL aceA; isocitrate/methylisocitrate lyase [EC:4.1.3.1 4.1.3.30]	Mod: Other carbohydrate metabolism	-2.6	-2.6
g990	K01637	ICL aceA; isocitrate/methylisocitrate lyase [EC:4.1.3.1 4.1.3.30]	Path: Carbohydrate metabolism	-1.9	-2.4
g990	K01637	ICL aceA; isocitrate/methylisocitrate lyase [EC:4.1.3.1 4.1.3.30]	Mod: Other carbohydrate metabolism	-1.9	-2.4
g6128	K00031	IDH1 IDH2 icd; isocitrate dehydrogenase [EC:1.1.1.42]	Path: Carbohydrate metabolism				1.3
g6128	K00031	IDH1 IDH2 icd; isocitrate dehydrogenase [EC:1.1.1.42]	Mod: Carbon fixation				1.3
g6128	K00031	IDH1 IDH2 icd; isocitrate dehydrogenase [EC:1.1.1.42]	Mod: Central carbohydrate metabolism				1.3
g6128	K00031	IDH1 IDH2 icd; isocitrate dehydrogenase [EC:1.1.1.42]	Path: Energy metabolism				1.3
g6128	K00031	IDH1 IDH2 icd; isocitrate dehydrogenase [EC:1.1.1.42]	Path: Metabolism of other amino acids				1.3
g6128	K00031	IDH1 IDH2 icd; isocitrate dehydrogenase [EC:1.1.1.42]	Mod: Other carbohydrate metabolism				1.3
g6128	K00031	IDH1 IDH2 icd; isocitrate dehydrogenase [EC:1.1.1.42]	Path: Transport and catabolism				1.3
g4199	K00851	idnK gntK; gluconokinase [EC:2.7.1.12]	Path: Carbohydrate metabolism				1.6	1.6
g2321	K00053	ilvC; ketol-acid reductoisomerase [EC:1.1.1.86]	Path: Amino acid metabolism				1.7	1.3
g2321	K00053	ilvC; ketol-acid reductoisomerase [EC:1.1.1.86]	Mod: Branched-chain amino acid metabolism				1.7	1.3
g2321	K00053	ilvC; ketol-acid reductoisomerase [EC:1.1.1.86]	Path: Metabolism of cofactors and vitamins				1.7	1.3
g1656	K00088	IMPDH guaB; IMP dehydrogenase [EC:1.1.1.205]	Path: Nucleotide metabolism	-2.3	-1.3
g1656	K00088	IMPDH guaB; IMP dehydrogenase [EC:1.1.1.205]	Mod: Purine metabolism	-2.3	-1.3
g1656	K00088	IMPDH guaB; IMP dehydrogenase [EC:1.1.1.205]	Path: Xenobiotics biodegradation and metabolism	-2.3	-1.3
g2704	K11665	INO80 INOC1; chromatin-remodeling ATPase INO80 [EC:5.6.2.-]	Path: Chromosome		-1.1
g336	K01099	INPP5B_F; inositol polyphosphate 5-phosphatase INPP5B/F [EC:3.1.3.36]	Path: Carbohydrate metabolism				1
g336	K01099	INPP5B_F; inositol polyphosphate 5-phosphatase INPP5B/F [EC:3.1.3.36]	Path: Signal transduction				1
g1482	K20222	IPO5 KPNB3 RANBP5; importin-5	Path: Translation				1.9
g4024	K10398	KIF11 EG5; kinesin family member 11	Path: Cell motility		-2.5
g1112	K10401	KIF18A; kinesin family member 18A	Path: Cell motility				1.1
g4998	K00102	LDHD dld; D-lactate dehydrogenase (cytochrome) [EC:1.1.2.4]	Path: Carbohydrate metabolism	-1.3	-1.8
g2003	K00052	leuB IMDH; 3-isopropylmalate dehydrogenase [EC:1.1.1.85]	Path: Amino acid metabolism					1
g2003	K00052	leuB IMDH; 3-isopropylmalate dehydrogenase [EC:1.1.1.85]	Mod: Branched-chain amino acid metabolism					1
g2003	K00052	leuB IMDH; 3-isopropylmalate dehydrogenase [EC:1.1.1.85]	Path: Carbohydrate metabolism					1
g1853	K01046	lip TGL2; triacylglycerol lipase [EC:3.1.1.3]	Mod: Lipid metabolism					1.8
g32	K07188	LIPE HSL; hormone-sensitive lipase [EC:3.1.1.79]	Path: Signal transduction	-1	-1.3
g3266	K00101	lldD; L-lactate dehydrogenase (cytochrome) [EC:1.1.2.3]	Path: Carbohydrate metabolism		-2.5
g3396	K00101	lldD; L-lactate dehydrogenase (cytochrome) [EC:1.1.2.3]	Path: Carbohydrate metabolism		-1.3				1.5
g4565	K00101	lldD; L-lactate dehydrogenase (cytochrome) [EC:1.1.2.3]	Path: Carbohydrate metabolism	-1.4	-2.3
g1192	K12661	LRA3 rhmD; L-rhamnonate dehydratase [EC:4.2.1.90]	Path: Carbohydrate metabolism	-1.7	-2.4
g1909	K14539	LSG1; large subunit GTPase 1 [EC:3.6.1.-]	Path: Translation	-3	-1.4
g2475	K12621	LSM2; U6 snRNA-associated Sm-like protein LSm2	Path: Folding sorting and degradation				1
g2475	K12621	LSM2; U6 snRNA-associated Sm-like protein LSm2	Path: Transcription				1
g5271	K12623	LSM4; U6 snRNA-associated Sm-like protein LSm4	Path: Folding sorting and degradation	-1.7	-1.6
g5271	K12623	LSM4; U6 snRNA-associated Sm-like protein LSm4	Path: Transcription	-1.7	-1.6
g3838	K12626	LSM7; U6 snRNA-associated Sm-like protein LSm7	Path: Folding sorting and degradation				1
g3838	K12626	LSM7; U6 snRNA-associated Sm-like protein LSm7	Path: Transcription				1
g3611	K01852	LSS ERG7; lanosterol synthase [EC:5.4.99.7]	Path: Lipid metabolism		-1.3
g3611	K01852	LSS ERG7; lanosterol synthase [EC:5.4.99.7]	Mod: Sterol biosynthesis		-1.3
g3510	K15747	LUT5 CYP97A3; beta-ring hydroxylase [EC:1.14.-.-]	Path: Metabolism of terpenoids and polyketides		-1.6
g3510	K15747	LUT5 CYP97A3; beta-ring hydroxylase [EC:1.14.-.-]	Mod: Plant terpenoid biosynthesis		-1.6
g2845	K06130	LYPLA2; lysophospholipase II [EC:3.1.1.5]	Path: Lipid metabolism				1.3
g2665	K00290	LYS1; saccharopine dehydrogenase (NAD+ L-lysine forming) [EC:1.5.1.7]	Path: Amino acid metabolism				1	1.2
g2665	K00290	LYS1; saccharopine dehydrogenase (NAD+ L-lysine forming) [EC:1.5.1.7]	Mod: Lysine metabolism				1	1.2
g1488	K02537	MAD2; mitotic spindle assembly checkpoint protein MAD2	Path: Cell growth and death				1.3
g791	K01187	malZ; alpha-glucosidase [EC:3.2.1.20]	Path: Carbohydrate metabolism		-1.2
g5209	K04423	MAP3K12 MUK; mitogen-activated protein kinase kinase kinase 12 [EC:2.7.11.25]	Path: Signal transduction	-1.7
g5940	K01874	MARS metG; methionyl-tRNA synthetase [EC:6.1.1.10]	Path: Metabolism of other amino acids					1
g5940	K01874	MARS metG; methionyl-tRNA synthetase [EC:6.1.1.10]	Path: Translation					1
g1186	K00026	MDH2; malate dehydrogenase [EC:1.1.1.37]	Path: Amino acid metabolism	-2.3	-2.1
g1186	K00026	MDH2; malate dehydrogenase [EC:1.1.1.37]	Path: Carbohydrate metabolism	-2.3	-2.1
g1186	K00026	MDH2; malate dehydrogenase [EC:1.1.1.37]	Mod: Carbon fixation	-2.3	-2.1
g1186	K00026	MDH2; malate dehydrogenase [EC:1.1.1.37]	Mod: Central carbohydrate metabolism	-2.3	-2.1
g1186	K00026	MDH2; malate dehydrogenase [EC:1.1.1.37]	Path: Energy metabolism	-2.3	-2.1
g1186	K00026	MDH2; malate dehydrogenase [EC:1.1.1.37]	Mod: Other carbohydrate metabolism	-2.3	-2.1
g1382	K00026	MDH2; malate dehydrogenase [EC:1.1.1.37]	Path: Amino acid metabolism	-1.3	-1.1
g1382	K00026	MDH2; malate dehydrogenase [EC:1.1.1.37]	Path: Carbohydrate metabolism	-1.3	-1.1
g1382	K00026	MDH2; malate dehydrogenase [EC:1.1.1.37]	Mod: Carbon fixation	-1.3	-1.1
g1382	K00026	MDH2; malate dehydrogenase [EC:1.1.1.37]	Mod: Central carbohydrate metabolism	-1.3	-1.1
g1382	K00026	MDH2; malate dehydrogenase [EC:1.1.1.37]	Path: Energy metabolism	-1.3	-1.1
g1382	K00026	MDH2; malate dehydrogenase [EC:1.1.1.37]	Mod: Other carbohydrate metabolism	-1.3	-1.1
g928	K00027	ME2 sfcA maeA; malate dehydrogenase (oxaloacetate-decarboxylating) [EC:1.1.1.38]	Path: Carbohydrate metabolism					1.1
g928	K00027	ME2 sfcA maeA; malate dehydrogenase (oxaloacetate-decarboxylating) [EC:1.1.1.38]	Path: Signal transduction					1.1
g2630	K07750	MESO1 ERG25; methylsterol monooxygenase [EC:1.14.18.9]	Path: Lipid metabolism	-2	-1.4	-1.2
g2630	K07750	MESO1 ERG25; methylsterol monooxygenase [EC:1.14.18.9]	Mod: Sterol biosynthesis	-2	-1.4	-1.2
g5632	K00589	MET1; uroporphyrin-III C-methyltransferase [EC:2.1.1.107]	Mod: Cofactor and vitamin metabolism		-1
g5632	K00589	MET1; uroporphyrin-III C-methyltransferase [EC:2.1.1.107]	Path: Metabolism of cofactors and vitamins		-1
g2739	K00737	MGAT3; beta-1 4-mannosyl-glycoprotein beta-1 4-N-acetylglucosaminyltransferase [EC:2.4.1.144]	Mod: Glycan biosynthesis	-1.4
g2739	K00737	MGAT3; beta-1 4-mannosyl-glycoprotein beta-1 4-N-acetylglucosaminyltransferase [EC:2.4.1.144]	Path: Glycan biosynthesis and metabolism	-1.4
g6366	K01054	MGLL; acylglycerol lipase [EC:3.1.1.23]	Mod: Lipid metabolism				1.1
g1142	K03635	MOCS2B moaE; molybdopterin synthase catalytic subunit [EC:2.8.1.12]	Mod: Cofactor and vitamin metabolism		-1.3
g1142	K03635	MOCS2B moaE; molybdopterin synthase catalytic subunit [EC:2.8.1.12]	Path: Folding sorting and degradation		-1.3
g1142	K03635	MOCS2B moaE; molybdopterin synthase catalytic subunit [EC:2.8.1.12]	Path: Metabolism of cofactors and vitamins		-1.3
g1056	K20195	MON1; vacuolar fusion protein MON1	Path: Transport and catabolism					1.1
g3786	K13348	MPV17; protein Mpv17	Path: Transport and catabolism				1.6	1.6
g3661	K08964	mtnB; methylthioribulose-1-phosphate dehydratase [EC:4.2.1.109]	Path: Amino acid metabolism	-1.8
g3661	K08964	mtnB; methylthioribulose-1-phosphate dehydratase [EC:4.2.1.109]	Mod: Cysteine and methionine metabolism	-1.8
g881	K10563	mutM fpg; formamidopyrimidine-DNA glycosylase [EC:3.2.2.23 4.2.99.18]	Path: Replication and repair					1.1
g2278	K10357	MYO5; myosin V	Path: Cell motility	-1.9	-1.5
g2009	K03885	ndh; NADH:quinone reductase (non-electrogenic) [EC:1.6.5.9]	Path: Energy metabolism		-1.4
g1013	K03953	NDUFA9; NADH dehydrogenase (ubiquinone) 1 alpha subcomplex subunit 9	Mod: ATP synthesis		-1.1
g1013	K03953	NDUFA9; NADH dehydrogenase (ubiquinone) 1 alpha subcomplex subunit 9	Path: Energy metabolism		-1.1
g1533	K03953	NDUFA9; NADH dehydrogenase (ubiquinone) 1 alpha subcomplex subunit 9	Mod: ATP synthesis					1
g1533	K03953	NDUFA9; NADH dehydrogenase (ubiquinone) 1 alpha subcomplex subunit 9	Path: Energy metabolism					1
g3476	K03934	NDUFS1; NADH dehydrogenase (ubiquinone) Fe-S protein 1 [EC:7.1.1.2]	Mod: ATP synthesis		-1.1
g3476	K03934	NDUFS1; NADH dehydrogenase (ubiquinone) Fe-S protein 1 [EC:7.1.1.2]	Path: Energy metabolism		-1.1
g3069	K03935	NDUFS2; NADH dehydrogenase (ubiquinone) Fe-S protein 2 [EC:7.1.1.2]	Mod: ATP synthesis		-1.1
g3069	K03935	NDUFS2; NADH dehydrogenase (ubiquinone) Fe-S protein 2 [EC:7.1.1.2]	Path: Energy metabolism		-1.1
g674	K03940	NDUFS7; NADH dehydrogenase (ubiquinone) Fe-S protein 7 [EC:7.1.1.2]	Mod: ATP synthesis		-1.8
g674	K03940	NDUFS7; NADH dehydrogenase (ubiquinone) Fe-S protein 7 [EC:7.1.1.2]	Path: Energy metabolism		-1.8
g591	K03943	NDUFV2; NADH dehydrogenase (ubiquinone) flavoprotein 2 [EC:7.1.1.2]	Mod: ATP synthesis		-1.3
g591	K03943	NDUFV2; NADH dehydrogenase (ubiquinone) flavoprotein 2 [EC:7.1.1.2]	Path: Energy metabolism		-1.3
g1606	K19691	NIK1 TCSC; osomolarity two-component system sensor histidine kinase NIK1 [EC:2.7.13.3]	Path: Signal transduction	-1.1	-1
g3682	K19691	NIK1 TCSC; osomolarity two-component system sensor histidine kinase NIK1 [EC:2.7.13.3]	Path: Signal transduction	-1.7
g4850	K10773	NTHL1 nth; endonuclease III [EC:3.2.2.- 4.2.99.18]	Path: Replication and repair				1.6	2.4
g6284	K20237	NUD1; protein NUD1	Path: Signal transduction		-1.4
g2480	K00164	OGDH sucA; 2-oxoglutarate dehydrogenase E1 component [EC:1.2.4.2]	Path: Carbohydrate metabolism		-1.5
g2480	K00164	OGDH sucA; 2-oxoglutarate dehydrogenase E1 component [EC:1.2.4.2]	Mod: Central carbohydrate metabolism		-1.5
g2480	K00164	OGDH sucA; 2-oxoglutarate dehydrogenase E1 component [EC:1.2.4.2]	Path: Metabolism of cofactors and vitamins		-1.5
g3305	K13126	PABPC; polyadenylate-binding protein	Path: Folding sorting and degradation	-1.7	-1.7
g3305	K13126	PABPC; polyadenylate-binding protein	Path: Translation	-1.7	-1.7
g1123	K14400	PCF11; pre-mRNA cleavage complex 2 protein Pcf11	Path: Translation	-1.9	-1.3
g5850	K01610	pckA; phosphoenolpyruvate carboxykinase (ATP) [EC:4.1.1.49]	Path: Carbohydrate metabolism	-3.4	-3.6
g5850	K01610	pckA; phosphoenolpyruvate carboxykinase (ATP) [EC:4.1.1.49]	Mod: Carbon fixation	-3.4	-3.6
g5850	K01610	pckA; phosphoenolpyruvate carboxykinase (ATP) [EC:4.1.1.49]	Mod: Central carbohydrate metabolism	-3.4	-3.6
g5850	K01610	pckA; phosphoenolpyruvate carboxykinase (ATP) [EC:4.1.1.49]	Path: Energy metabolism	-3.4	-3.6
g458	K06656	PCL1; PHO85 cyclin-1	Path: Cell growth and death				1.1
g4775	K00161	PDHA pdhA; pyruvate dehydrogenase E1 component subunit alpha [EC:1.2.4.1]	Path: Carbohydrate metabolism					1.5
g4775	K00161	PDHA pdhA; pyruvate dehydrogenase E1 component subunit alpha [EC:1.2.4.1]	Mod: Central carbohydrate metabolism					1.5
g4775	K00161	PDHA pdhA; pyruvate dehydrogenase E1 component subunit alpha [EC:1.2.4.1]	Path: Metabolism of cofactors and vitamins					1.5
g4775	K00161	PDHA pdhA; pyruvate dehydrogenase E1 component subunit alpha [EC:1.2.4.1]	Path: Signal transduction					1.5
g4534	K00162	PDHB pdhB; pyruvate dehydrogenase E1 component subunit beta [EC:1.2.4.1]	Path: Carbohydrate metabolism					1.1
g4534	K00162	PDHB pdhB; pyruvate dehydrogenase E1 component subunit beta [EC:1.2.4.1]	Mod: Central carbohydrate metabolism					1.1
g4534	K00162	PDHB pdhB; pyruvate dehydrogenase E1 component subunit beta [EC:1.2.4.1]	Path: Metabolism of cofactors and vitamins					1.1
g4534	K00162	PDHB pdhB; pyruvate dehydrogenase E1 component subunit beta [EC:1.2.4.1]	Path: Signal transduction					1.1
g2757	K13997	PDHX; dihydrolipoamide dehydrogenase-binding protein of pyruvate dehydrogenase complex	Mod: Central carbohydrate metabolism					1.3
g5458	K00868	pdxK pdxY; pyridoxine kinase [EC:2.7.1.35]	Path: Metabolism of cofactors and vitamins					1.2
g2549	K06215	pdxS pdx1; pyridoxal 5'-phosphate synthase pdxS subunit [EC:4.3.3.6]	Mod: Cofactor and vitamin metabolism				1.1
g2549	K06215	pdxS pdx1; pyridoxal 5'-phosphate synthase pdxS subunit [EC:4.3.3.6]	Path: Metabolism of cofactors and vitamins				1.1
g3124	K08681	pdxT pdx2; pyridoxal 5'-phosphate synthase pdxT subunit [EC:4.3.3.6]	Mod: Cofactor and vitamin metabolism				1.5	1.1
g3124	K08681	pdxT pdx2; pyridoxal 5'-phosphate synthase pdxT subunit [EC:4.3.3.6]	Path: Metabolism of cofactors and vitamins				1.5	1.1
g3325	K06664	PEX2 PXMP3; peroxin-2	Path: Transport and catabolism					1
g5823	K13342	PEX5 PXR1; peroxin-5	Path: Transport and catabolism	-1.9	-2.6
g326	K00995	PGS1 pgsA; CDP-diacylglycerol---glycerol-3-phosphate 3-phosphatidyltransferase [EC:2.7.8.5]	Path: Lipid metabolism					1
g2336	K05287	PIGF; GPI ethanolamine phosphate transferase 2/3 subunit F	Mod: Glycan biosynthesis				1.4
g2336	K05287	PIGF; GPI ethanolamine phosphate transferase 2/3 subunit F	Path: Glycan biosynthesis and metabolism				1.4
g3701	K05288	PIGO; GPI ethanolamine phosphate transferase 3 subunit O [EC:2.7.-.-]	Mod: Glycan biosynthesis			-1.1
g3701	K05288	PIGO; GPI ethanolamine phosphate transferase 3 subunit O [EC:2.7.-.-]	Path: Glycan biosynthesis and metabolism			-1.1
g5741	K05293	PIGU; GPI-anchor transamidase subunit U	Path: Glycan biosynthesis and metabolism				1.2	1
g4594	K00873	PK pyk; pyruvate kinase [EC:2.7.1.40]	Path: Carbohydrate metabolism				3.3	3.2
g4594	K00873	PK pyk; pyruvate kinase [EC:2.7.1.40]	Mod: Central carbohydrate metabolism				3.3	3.2
g4023	K13667	POGLUT1 RUMI KTELC1; EGF-domain serine glucosyl/xylosyltransferase [EC:2.4.1.376 2.4.2.63]	Path: Glycan biosynthesis and metabolism	-4.3	-3.5
g4693	K13667	POGLUT1 RUMI KTELC1; EGF-domain serine glucosyl/xylosyltransferase [EC:2.4.1.376 2.4.2.63]	Path: Glycan biosynthesis and metabolism				1
g2834	K02324	POLE; DNA polymerase epsilon subunit 1 [EC:2.7.7.7]	Path: Replication and repair		-2.5
g3185	K02332	POLG; DNA polymerase gamma 1 [EC:2.7.7.7]	Path: Replication and repair		-1.3
g3185	K02332	POLG; DNA polymerase gamma 1 [EC:2.7.7.7]	Path: Transport and catabolism		-1.3
g3891	K03509	POLH; DNA polymerase eta [EC:2.7.7.7]	Path: Replication and repair	-1.5
g5228	K01507	ppa; inorganic pyrophosphatase [EC:3.6.1.1]	Path: Energy metabolism				1.2
g4281	K05864	PPID CYPD; peptidyl-prolyl isomerase D [EC:5.2.1.8]	Path: Cell growth and death	-1.2
g3559	K13024	PPIP5K VIP; inositol-hexakisphosphate/diphosphoinositol-pentakisphosphate 1-kinase [EC:2.7.4.24]	Path: Signal transduction				1
g5203	K03386	PRDX2_4 ahpC; peroxiredoxin 2/4 [EC:1.11.1.24]	Path: Cell growth and death				1.1
g1798	K02516	PRMT5 HSL7; type II protein arginine methyltransferase [EC:2.1.1.320]	Path: Cell growth and death		-1.3
g1798	K02516	PRMT5 HSL7; type II protein arginine methyltransferase [EC:2.1.1.320]	Path: Signal transduction		-1.3
g6028	K01720	prpD; 2-methylcitrate dehydratase [EC:4.2.1.79]	Path: Carbohydrate metabolism	-2.2	-2.2
g6028	K01720	prpD; 2-methylcitrate dehydratase [EC:4.2.1.79]	Mod: Other carbohydrate metabolism	-2.2	-2.2
g3519	K12821	PRPF40 PRP40; pre-mRNA-processing factor 40	Path: Transcription	-1.5	-1.1
g4208	K13948	PTGR1 LTB4DH; prostaglandin reductase 1 [EC:1.3.1.74 1.3.1.48]	Path: Lipid metabolism	-1.2	-1.3
g2878	K17991	PXG; peroxygenase [EC:1.11.2.3]	Path: Lipid metabolism	-2.2	-3.4
g4727	K00762	pyrE; orotate phosphoribosyltransferase [EC:2.4.2.10]	Path: Nucleotide metabolism				1.7	1.6
g4727	K00762	pyrE; orotate phosphoribosyltransferase [EC:2.4.2.10]	Mod: Pyrimidine metabolism				1.7	1.6
g5212	K00415	QCR2 UQCRC2; ubiquinol-cytochrome c reductase core subunit 2	Mod: ATP synthesis		-1
g5212	K00415	QCR2 UQCRC2; ubiquinol-cytochrome c reductase core subunit 2	Path: Energy metabolism		-1
g6234	K10877	RAD54B; DNA repair and recombination protein RAD54B [EC:5.6.2.-]	Path: Replication and repair	-1.7
g5812	K10875	RAD54L RAD54; DNA repair and recombination protein RAD54 and RAD54-like protein [EC:5.6.2.-]	Path: Replication and repair	-1.1
g3023	K11108	RCL1; RNA 3'-terminal phosphate cyclase-like protein	Path: Translation			-1.1
g2501	K11161	RDH13; retinol dehydrogenase 13 [EC:1.1.1.300]	Path: Metabolism of cofactors and vitamins		-1.6
g3011	K09516	RETSAT; all-trans-retinol 13 14-reductase [EC:1.3.99.23]	Path: Metabolism of cofactors and vitamins				1.7	1.9
g5021	K03515	REV1; DNA repair protein REV1 [EC:2.7.7.-]	Path: Replication and repair		-1.4
g2877	K02350	REV3L POLZ; DNA polymerase zeta [EC:2.7.7.7]	Path: Replication and repair	-2.1	-2
g1221	K14655	RIB2 PUS8; tRNA pseudouridine32 synthase / 2 5-diamino-6-(5-phospho-D-ribitylamino)-pyrimidin-4(3H)-one deaminase [EC:5.4.99.28]	Mod: Cofactor and vitamin metabolism				1.2
g1221	K14655	RIB2 PUS8; tRNA pseudouridine32 synthase / 2 5-diamino-6-(5-phospho-D-ribitylamino)-pyrimidin-4(3H)-one deaminase [EC:5.4.99.28]	Path: Metabolism of cofactors and vitamins				1.2
g1708	K14655	RIB2 PUS8; tRNA pseudouridine32 synthase / 2 5-diamino-6-(5-phospho-D-ribitylamino)-pyrimidin-4(3H)-one deaminase [EC:5.4.99.28]	Mod: Cofactor and vitamin metabolism					1
g1708	K14655	RIB2 PUS8; tRNA pseudouridine32 synthase / 2 5-diamino-6-(5-phospho-D-ribitylamino)-pyrimidin-4(3H)-one deaminase [EC:5.4.99.28]	Path: Metabolism of cofactors and vitamins					1
g1976	K14654	RIB7 arfC; 2 5-diamino-6-(ribosylamino)-4(3H)-pyrimidinone 5'-phosphate reductase [EC:1.1.1.302]	Mod: Cofactor and vitamin metabolism				1.7	1
g1976	K14654	RIB7 arfC; 2 5-diamino-6-(ribosylamino)-4(3H)-pyrimidinone 5'-phosphate reductase [EC:1.1.1.302]	Path: Metabolism of cofactors and vitamins				1.7	1
g1381	K01497	ribA RIB1; GTP cyclohydrolase II [EC:3.5.4.25]	Mod: Cofactor and vitamin metabolism	-1
g1381	K01497	ribA RIB1; GTP cyclohydrolase II [EC:3.5.4.25]	Path: Metabolism of cofactors and vitamins	-1
g2194	K00819	rocD OAT; ornithine--oxo-acid transaminase [EC:2.6.1.13]	Path: Amino acid metabolism					1.1
g2194	K00819	rocD OAT; ornithine--oxo-acid transaminase [EC:2.6.1.13]	Mod: Arginine and proline metabolism					1.1
g3532	K01476	rocF arg; arginase [EC:3.5.3.1]	Path: Amino acid metabolism				1.5
g3532	K01476	rocF arg; arginase [EC:3.5.3.1]	Mod: Arginine and proline metabolism				1.5
g3532	K01476	rocF arg; arginase [EC:3.5.3.1]	Mod: Polyamine biosynthesis				1.5
g3532	K01476	rocF arg; arginase [EC:3.5.3.1]	Path: Transport and catabolism				1.5
g4253	K02891	RP-L22e RPL22; large subunit ribosomal protein L22e	Path: Translation				1.6
g1073	K02914	RP-L34 MRPL34 rpmH; large subunit ribosomal protein L34	Path: Translation					1.1
g6183	K02941	RP-LP0 RPLP0; large subunit ribosomal protein LP0	Path: Translation				1.4
g1839	K02954	RP-S14 MRPS14 rpsN; small subunit ribosomal protein S14	Path: Translation				1
g3928	K02999	RPA1 POLR1A; DNA-directed RNA polymerase I subunit RPA1 [EC:2.7.7.6]	Path: Transcription			-1.3
g5972	K01807	rpiA; ribose 5-phosphate isomerase A [EC:5.3.1.6]	Path: Carbohydrate metabolism				1
g5972	K01807	rpiA; ribose 5-phosphate isomerase A [EC:5.3.1.6]	Mod: Carbon fixation				1
g5972	K01807	rpiA; ribose 5-phosphate isomerase A [EC:5.3.1.6]	Mod: Central carbohydrate metabolism				1
g5972	K01807	rpiA; ribose 5-phosphate isomerase A [EC:5.3.1.6]	Path: Energy metabolism				1
g1948	K00958	sat met3; sulfate adenylyltransferase [EC:2.7.7.4]	Path: Biosynthesis of other secondary metabolites				2.3
g1948	K00958	sat met3; sulfate adenylyltransferase [EC:2.7.7.4]	Path: Energy metabolism				2.3
g1948	K00958	sat met3; sulfate adenylyltransferase [EC:2.7.7.4]	Path: Metabolism of other amino acids				2.3
g1948	K00958	sat met3; sulfate adenylyltransferase [EC:2.7.7.4]	Path: Nucleotide metabolism				2.3
g1948	K00958	sat met3; sulfate adenylyltransferase [EC:2.7.7.4]	Mod: Sulfur metabolism				2.3
g2216	K28226	scdK ipdC; acyl-CoA dehydrogenase [EC:1.3.99.-]	Path: Xenobiotics biodegradation and metabolism	-1.2
g3643	K00236	SDHC SDH3; succinate dehydrogenase (ubiquinone) cytochrome b560 subunit	Mod: ATP synthesis		-1
g3643	K00236	SDHC SDH3; succinate dehydrogenase (ubiquinone) cytochrome b560 subunit	Path: Carbohydrate metabolism		-1
g3643	K00236	SDHC SDH3; succinate dehydrogenase (ubiquinone) cytochrome b560 subunit	Mod: Central carbohydrate metabolism		-1
g3643	K00236	SDHC SDH3; succinate dehydrogenase (ubiquinone) cytochrome b560 subunit	Path: Energy metabolism		-1
g60	K18551	SDT1; pyrimidine and pyridine-specific 5'-nucleotidase [EC:3.1.3.-]	Path: Metabolism of cofactors and vitamins				1.4	1.5
g1683	K13280	SEC11 sipW; signal peptidase I [EC:3.4.21.89]	Path: Folding sorting and degradation				1.4
g1103	K00058	serA PHGDH; D-3-phosphoglycerate dehydrogenase / 2-oxoglutarate reductase [EC:1.1.1.95 1.1.1.399]	Path: Amino acid metabolism				1.4	1.1
g1103	K00058	serA PHGDH; D-3-phosphoglycerate dehydrogenase / 2-oxoglutarate reductase [EC:1.1.1.95 1.1.1.399]	Path: Energy metabolism				1.4	1.1
g1103	K00058	serA PHGDH; D-3-phosphoglycerate dehydrogenase / 2-oxoglutarate reductase [EC:1.1.1.95 1.1.1.399]	Mod: Serine and threonine metabolism				1.4	1.1
g224	K00831	serC PSAT1; phosphoserine aminotransferase [EC:2.6.1.52]	Path: Amino acid metabolism					1.1
g224	K00831	serC PSAT1; phosphoserine aminotransferase [EC:2.6.1.52]	Mod: Cofactor and vitamin metabolism					1.1
g224	K00831	serC PSAT1; phosphoserine aminotransferase [EC:2.6.1.52]	Path: Energy metabolism					1.1
g224	K00831	serC PSAT1; phosphoserine aminotransferase [EC:2.6.1.52]	Path: Metabolism of cofactors and vitamins					1.1
g224	K00831	serC PSAT1; phosphoserine aminotransferase [EC:2.6.1.52]	Mod: Serine and threonine metabolism					1.1
g5782	K11422	SETD1 SET1; [histone H3]-lysine4 N-trimethyltransferase SETD1 [EC:2.1.1.354]	Path: Amino acid metabolism	-1.5
g3896	K11644	SIN3A; paired amphipathic helix protein Sin3a	Path: Signal transduction	-1.2	-1.5
g3896	K11644	SIN3A; paired amphipathic helix protein Sin3a	Path: Transport and catabolism	-1.2	-1.5
g6056	K11414	SIRT4 SIR2L4; NAD-dependent protein deacetylase/lipoamidase sirtuin 4 [EC:2.3.1.286 2.3.1.313]	Path: Metabolism of cofactors and vitamins				1.3	1.6
g3584	K12599	SKI2 SKIV2L; antiviral helicase SKI2 [EC:5.6.2.6]	Path: Folding sorting and degradation					1.1
g6222	K13354	SLC25A17 PMP34; solute carrier family 25 (peroxisomal adenine nucleotide transporter) member 17	Path: Transport and catabolism	-1.3
g3489	K15078	SLX1; structure-specific endonuclease subunit SLX1 [EC:3.6.1.-]	Path: Replication and repair					1.2
g424	K11649	SMARCC; SWI/SNF-related matrix-associated actin-dependent regulator of chromatin subfamily C	Path: Chromosome	-1.5
g6123	K12351	SMPD2; sphingomyelin phosphodiesterase 2 [EC:3.1.4.12]	Path: Lipid metabolism					1
g6123	K12351	SMPD2; sphingomyelin phosphodiesterase 2 [EC:3.1.4.12]	Path: Signal transduction					1
g904	K00559	SMT1 ERG6; sterol 24-C-methyltransferase [EC:2.1.1.41]	Path: Lipid metabolism	-1.9	-2.5	-1.6
g904	K00559	SMT1 ERG6; sterol 24-C-methyltransferase [EC:2.1.1.41]	Mod: Sterol biosynthesis	-1.9	-2.5	-1.6
g1265	K00008	SORD gutB; L-iditol 2-dehydrogenase [EC:1.1.1.14]	Path: Carbohydrate metabolism				1.8	1.7
g1265	K00008	SORD gutB; L-iditol 2-dehydrogenase [EC:1.1.1.14]	Mod: Other carbohydrate metabolism				1.8	1.7
g1400	K00008	SORD gutB; L-iditol 2-dehydrogenase [EC:1.1.1.14]	Path: Carbohydrate metabolism				1.9
g1400	K00008	SORD gutB; L-iditol 2-dehydrogenase [EC:1.1.1.14]	Mod: Other carbohydrate metabolism				1.9
g3255	K00008	SORD gutB; L-iditol 2-dehydrogenase [EC:1.1.1.14]	Path: Carbohydrate metabolism						1.3
g3255	K00008	SORD gutB; L-iditol 2-dehydrogenase [EC:1.1.1.14]	Mod: Other carbohydrate metabolism						1.3
g251	K03099	SOS; son of sevenless	Path: Cell motility	-3.1	-2.2
g251	K03099	SOS; son of sevenless	Path: Cellular community - eukaryotes	-3.1	-2.2
g251	K03099	SOS; son of sevenless	Path: Signal transduction	-3.1	-2.2
g4069	K17742	SOU1; sorbose reductase [EC:1.1.1.289]	Path: Carbohydrate metabolism	-5	-5.1
g4079	K17742	SOU1; sorbose reductase [EC:1.1.1.289]	Path: Carbohydrate metabolism				3.5	2.5
g1450	K12948	SPCS3 SPC3; signal peptidase complex subunit 3 [EC:3.4.-.-]	Path: Folding sorting and degradation				1.2
g3675	K00797	speE SRM SPE3; spermidine synthase [EC:2.5.1.16]	Path: Amino acid metabolism	-3.3	-2.2
g3675	K00797	speE SRM SPE3; spermidine synthase [EC:2.5.1.16]	Mod: Cysteine and methionine metabolism	-3.3	-2.2
g3675	K00797	speE SRM SPE3; spermidine synthase [EC:2.5.1.16]	Path: Metabolism of other amino acids	-3.3	-2.2
g3675	K00797	speE SRM SPE3; spermidine synthase [EC:2.5.1.16]	Mod: Polyamine biosynthesis	-3.3	-2.2
g2373	K00657	speG SAT; diamine N-acetyltransferase [EC:2.3.1.57]	Path: Amino acid metabolism					1
g2373	K00657	speG SAT; diamine N-acetyltransferase [EC:2.3.1.57]	Path: Cell growth and death					1
g2373	K00657	speG SAT; diamine N-acetyltransferase [EC:2.3.1.57]	Mod: Polyamine biosynthesis					1
g5285	K22470	SQOR; eukaryotic sulfide quinone oxidoreductase [EC:1.8.5.8]	Path: Energy metabolism				1.9
g631	K04378	SRF; serum response factor	Path: Signal transduction	-1.5	-1.8
g2730	K08490	STX5; syntaxin 5	Path: Folding sorting and degradation				1
g3678	K00616	TALDO1 talB talA; transaldolase [EC:2.2.1.2]	Path: Carbohydrate metabolism					1
g3678	K00616	TALDO1 talB talA; transaldolase [EC:2.2.1.2]	Mod: Central carbohydrate metabolism					1
g3678	K00616	TALDO1 talB talA; transaldolase [EC:2.2.1.2]	Path: Energy metabolism					1
g1817	K04508	TBL1; transducin (beta)-like 1	Path: Signal transduction	-2.1
g993	K03142	TFIIH2 GTF2H2 SSL1; transcription initiation factor TFIIH subunit 2	Path: Replication and repair	-1.5	-1.5
g993	K03142	TFIIH2 GTF2H2 SSL1; transcription initiation factor TFIIH subunit 2	Path: Transcription	-1.5	-1.5
g1442	K03143	TFIIH3 GTF2H3 TFB4; transcription initiation factor TFIIH subunit 3	Path: Replication and repair	-1.2
g1442	K03143	TFIIH3 GTF2H3 TFB4; transcription initiation factor TFIIH subunit 3	Path: Transcription	-1.2
g5126	K00877	THI20; hydroxymethylpyrimidine/phosphomethylpyrimidine kinase / thiaminase [EC:2.7.1.49 2.7.4.7 3.5.99.2]	Mod: Cofactor and vitamin metabolism				1
g5126	K00877	THI20; hydroxymethylpyrimidine/phosphomethylpyrimidine kinase / thiaminase [EC:2.7.1.49 2.7.4.7 3.5.99.2]	Path: Metabolism of cofactors and vitamins				1
g1343	K03146	THI4 THI1; cysteine-dependent adenosine diphosphate thiazole synthase [EC:2.4.2.60]	Mod: Cofactor and vitamin metabolism	-1.7
g1343	K03146	THI4 THI1; cysteine-dependent adenosine diphosphate thiazole synthase [EC:2.4.2.60]	Path: Metabolism of cofactors and vitamins	-1.7
g1922	K00949	thiN TPK1 THI80; thiamine pyrophosphokinase [EC:2.7.6.2]	Mod: Cofactor and vitamin metabolism	-1.4	-1.3
g1922	K00949	thiN TPK1 THI80; thiamine pyrophosphokinase [EC:2.7.6.2]	Path: Metabolism of cofactors and vitamins	-1.4	-1.3
g5014	K17607	TIPRL TIP41; type 2A phosphatase activator TIP41	Path: Transport and catabolism		-1.1
g1347	K00222	TM7SF2 ERG24; Delta14-sterol reductase [EC:1.3.1.70]	Path: Lipid metabolism	-1.3	-1.4	-1.8
g1347	K00222	TM7SF2 ERG24; Delta14-sterol reductase [EC:1.3.1.70]	Mod: Sterol biosynthesis	-1.3	-1.4	-1.8
g1741	K10133	TP53I3; tumor protein p53-inducible protein 3 [EC:1.-.-.-]	Path: Cell growth and death	-1.2
g4913	K17945	TPM1_2; tropomyosin fungi type	Path: Cell motility				1.2
g2738	K01194	TREH treA treF; alpha alpha-trehalase [EC:3.2.1.28]	Path: Carbohydrate metabolism	-1.4
g1863	K01657	trpE; anthranilate synthase component I [EC:4.1.3.27]	Path: Amino acid metabolism					1.1
g1863	K01657	trpE; anthranilate synthase component I [EC:4.1.3.27]	Mod: Aromatic amino acid metabolism					1.1
g1863	K01657	trpE; anthranilate synthase component I [EC:4.1.3.27]	Path: Biosynthesis of other secondary metabolites					1.1
g5948	K07375	TUBB; tubulin beta	Path: Cell motility				1
g5948	K07375	TUBB; tubulin beta	Path: Cellular community - eukaryotes				1
g5948	K07375	TUBB; tubulin beta	Path: Transport and catabolism				1
g749	K00972	UAP1; UDP-N-acetylglucosamine/UDP-N-acetylgalactosamine diphosphorylase [EC:2.7.7.23 2.7.7.83]	Path: Glycan biosynthesis and metabolism				1.6	1.1
g749	K00972	UAP1; UDP-N-acetylglucosamine/UDP-N-acetylgalactosamine diphosphorylase [EC:2.7.7.23 2.7.7.83]	Mod: Nucleotide sugar biosynthesis				1.6	1.1
g2624	K10581	UBE2O; ubiquitin-conjugating enzyme E2 O [EC:2.3.2.24]	Path: Folding sorting and degradation	-1.1
g4848	K10684	UBLE1A SAE1; ubiquitin-like 1-activating enzyme E1 A [EC:6.2.1.45]	Path: Folding sorting and degradation				1
g3038	K00411	UQCRFS1 RIP1 petA; ubiquinol-cytochrome c reductase iron-sulfur subunit [EC:7.1.1.8]	Mod: ATP synthesis		-1.1
g3038	K00411	UQCRFS1 RIP1 petA; ubiquinol-cytochrome c reductase iron-sulfur subunit [EC:7.1.1.8]	Path: Energy metabolism		-1.1
g3038	K00411	UQCRFS1 RIP1 petA; ubiquinol-cytochrome c reductase iron-sulfur subunit [EC:7.1.1.8]	Path: Signal transduction		-1.1
g3038	K00411	UQCRFS1 RIP1 petA; ubiquinol-cytochrome c reductase iron-sulfur subunit [EC:7.1.1.8]	Path: Transport and catabolism		-1.1
g6292	K01465	URA4 pyrC; dihydroorotase [EC:3.5.2.3]	Path: Nucleotide metabolism				1.1
g6292	K01465	URA4 pyrC; dihydroorotase [EC:3.5.2.3]	Mod: Pyrimidine metabolism				1.1
g3544	K14544	UTP22 NOL6; U3 small nucleolar RNA-associated protein 22	Path: Translation			-1.2
g3492	K18466	VPS26A_B; vacuolar protein sorting-associated protein 26A/B	Path: Transport and catabolism				1
g6255	K20183	VPS39 VAM6; Vam6/Vps39-like protein vacuolar protein sorting-associated protein 39	Path: Transport and catabolism				1.1
g2614	K01867	WARS trpS; tryptophanyl-tRNA synthetase [EC:6.1.1.2]	Path: Translation				1.3
g4385	K24738	WDR7; rabconnectin-3b	Path: Transport and catabolism	-1
g1125	K03809	wrbA; NAD(P)H dehydrogenase (quinone) [EC:1.6.5.2]	Path: Metabolism of cofactors and vitamins				1.7
g4351	K03809	wrbA; NAD(P)H dehydrogenase (quinone) [EC:1.6.5.2]	Path: Metabolism of cofactors and vitamins	-1.2	-1.1
g838	K10847	XPA; DNA-repair protein complementing XP-A cells	Path: Replication and repair				1	1
g3447	K01866	YARS tyrS; tyrosyl-tRNA synthetase [EC:6.1.1.1]	Path: Translation				1.2	1
g4483	K22397	yjhH yagE; 2-dehydro-3-deoxy-D-pentonate aldolase [EC:4.1.2.28]	Path: Carbohydrate metabolism						1.7
g402	K11816	YUCCA; indole-3-pyruvate monooxygenase [EC:1.14.13.168]	Path: Amino acid metabolism					1.6
g402	K11816	YUCCA; indole-3-pyruvate monooxygenase [EC:1.14.13.168]	Path: Signal transduction					1.6
g1986	K09817	znuC; zinc transport system ATP-binding protein [EC:7.2.2.20]	Path: Membrane transport					1
Hyp, hypoxia; Cob, cobalt chloride; Clo, clotrimazole; Dw, down regulated; Up, upregulated
